# Supplementary material for: 2-(4-Fluoro­benzyl­idene)propane­dinitrile: monoclinic polymorph
Source: Acta Crystallogr Sect E Struct Rep Online. 2013 Mar 9;69(Pt 4):o515. doi: 10.1107/S1600536813006235 (PMC3629574; doi:10.1107/S1600536813006235)
Supplement: Supplementary file 2 [file e-69-0o515-Isup2.hkl]

# 
# h,k,l, Fc-squared, Fo-squared, sigma(Fo-squared) and status flag 
# 
data_I
_shelx_title '  P21/c' 
_shelx_refln_list_code          4 
_shelx_F_calc_maximum      177.82 
_exptl_crystal_F_000       352.00 
_reflns_d_resolution_high  0.7684 
 
loop_ 
 _symmetry_equiv_pos_as_xyz 
 'x, y, z' 
 '-x, y+1/2, -z+1/2' 
 '-x, -y, -z' 
 'x, -y-1/2, z-1/2' 
 
_cell_length_a     9.1491 
_cell_length_b    12.7961 
_cell_length_c     7.5828 
_cell_angle_alpha  90.000 
_cell_angle_beta  106.317 
_cell_angle_gamma  90.000 
 
_shelx_F_squared_multiplier     1.000 
 
loop_ 
 _refln_index_h 
 _refln_index_k 
 _refln_index_l 
 _refln_F_squared_calc 
 _refln_F_squared_meas 
 _refln_F_squared_sigma 
 _refln_observed_status 
   2   0   0      805.08      720.01      5.59 o 
   3   0   0      245.61      237.61      2.91 o 
   4   0   0        9.52       11.72      1.38 o 
   5   0   0       44.00       48.03      2.89 o 
   6   0   0        7.08       10.33      1.43 o 
   7   0   0       52.53       59.68      3.27 o 
   8   0   0      140.78      153.36      5.10 o 
   9   0   0        1.69        1.71      0.89 o 
  10   0   0        0.06       -0.44      1.88 o 
  11   0   0        0.04       -1.12      1.32 o 
   2   1   0      377.49      394.54      2.91 o 
   3   1   0     1546.30     1588.54      9.07 o 
   4   1   0      530.55      549.80      6.13 o 
   5   1   0       16.52       15.10      0.97 o 
   6   1   0      150.69      169.55      2.64 o 
   7   1   0      268.77      285.05      3.80 o 
   8   1   0       85.17       98.96      3.24 o 
   9   1   0       23.28       22.19      1.55 o 
  10   1   0        0.00        0.33      0.63 o 
  11   1   0        0.27       -0.32      0.47 o 
   0   2   0     6401.94     6407.46     42.49 o 
   1   2   0      921.33      870.50     13.04 o 
   2   2   0     1064.24     1085.90     10.85 o 
   3   2   0     1516.63     1518.27     10.90 o 
   4   2   0      208.26      241.18      2.77 o 
   5   2   0       50.49       46.02      2.87 o 
   6   2   0       15.02       13.15      0.87 o 
   7   2   0        3.20        2.42      0.35 o 
   8   2   0        0.02        0.92      0.41 o 
   9   2   0       16.91       16.86      1.85 o 
  10   2   0        2.57        4.68      1.18 o 
  11   2   0        0.15        0.02      0.60 o 
   1   3   0       87.46       79.46      1.81 o 
   2   3   0      604.73      607.47      5.65 o 
   3   3   0      819.52      871.45      7.49 o 
   4   3   0      149.12      154.79      2.94 o 
   5   3   0      128.67      124.71      3.35 o 
   6   3   0      103.69      112.76      2.67 o 
   7   3   0       48.24       34.02      5.84 o 
   8   3   0       40.72       38.85      2.28 o 
   9   3   0       46.33       50.89      5.44 o 
  10   3   0        0.55        0.88      0.89 o 
  11   3   0        0.07        1.03      1.74 o 
   0   4   0        0.14        0.52      0.72 o 
   1   4   0      606.96      631.64      6.81 o 
   2   4   0      697.69      781.70      9.72 o 
   3   4   0      160.84      163.72      3.14 o 
   4   4   0       33.02       38.86      2.06 o 
   5   4   0       15.82       12.76      1.14 o 
   6   4   0       12.37       14.72      1.07 o 
   7   4   0       15.82       16.56      1.31 o 
   8   4   0       39.39       39.18      4.78 o 
   9   4   0        2.20        1.36      0.62 o 
  10   4   0        3.68        5.33      1.77 o 
  11   4   0        0.01        2.17      1.73 o 
   1   5   0      531.18      558.74      8.21 o 
   2   5   0        6.95        5.55      0.95 o 
   3   5   0        8.32        7.48      1.22 o 
   4   5   0       78.60       80.77      4.42 o 
   5   5   0        0.18        0.80      0.24 o 
   6   5   0        7.82        8.08      0.95 o 
   7   5   0        0.10        0.25      0.18 o 
   8   5   0        7.53        7.34      1.46 o 
   9   5   0       21.98       21.13      3.63 o 
  10   5   0        3.71        4.13      1.69 o 
   0   6   0      268.13      361.18     11.85 o 
   1   6   0      186.66      208.77      7.21 o 
   2   6   0       14.33       11.04      3.85 o 
   3   6   0        6.16        8.59      3.97 o 
   4   6   0      262.35      289.10      5.12 o 
   5   6   0      116.01      115.67      4.82 o 
   6   6   0       53.21       42.15      7.34 o 
   7   6   0        0.04        0.21      0.13 o 
   8   6   0        7.60        9.16      1.44 o 
   9   6   0        0.80        5.24      1.91 o 
  10   6   0        1.08        2.18      1.53 o 
   1   7   0      123.50      105.27      8.28 o 
   2   7   0      112.38       95.03      5.02 o 
   3   7   0       20.71       19.25      2.80 o 
   4   7   0        3.22        4.26      1.00 o 
   5   7   0        8.87        9.19      1.05 o 
   6   7   0        4.11        3.89      0.92 o 
   7   7   0       17.84       23.39      2.16 o 
   8   7   0        1.85        2.12      0.59 o 
   9   7   0        1.68        2.09      1.27 o 
  10   7   0        0.65        0.06      1.30 o 
   0   8   0      416.90      522.41     13.18 o 
   1   8   0        5.08        3.35      0.91 o 
   2   8   0       52.22       46.91      7.92 o 
   3   8   0        0.10        0.56      0.46 o 
   4   8   0      233.84      248.74      6.23 o 
   5   8   0       21.25       15.53      3.93 o 
   6   8   0       40.68       42.26      3.54 o 
   7   8   0        3.52        3.07      1.29 o 
   8   8   0        4.19        4.44      0.97 o 
   9   8   0        2.37        2.86      1.28 o 
  10   8   0        0.06       -0.87      1.01 o 
   1   9   0       27.17       26.34      3.00 o 
   2   9   0       16.69       19.61      2.54 o 
   3   9   0      120.42      114.02      8.19 o 
   4   9   0        6.27        6.37      1.79 o 
   5   9   0       16.63       19.38      2.52 o 
   6   9   0       71.67       68.85      5.18 o 
   7   9   0       15.50       15.23      2.39 o 
   8   9   0        0.61       -0.19      0.56 o 
   9   9   0        0.13        3.49      1.69 o 
   0  10   0       88.37       52.33     14.97 o 
   1  10   0      115.87      104.81     14.91 o 
   2  10   0       27.27       30.38      4.24 o 
   3  10   0       39.76       13.94      4.52 o 
   4  10   0      342.66      358.30     13.47 o 
   5  10   0        8.10       11.59      2.50 o 
   6  10   0        0.87        0.47      0.56 o 
   7  10   0        0.03        0.19      0.24 o 
   8  10   0        0.13        0.84      1.25 o 
   9  10   0        1.71        3.19      2.56 o 
   1  11   0        0.32       -0.65      0.72 o 
   2  11   0       58.62       47.54      9.98 o 
   3  11   0      360.87      385.75     12.29 o 
   4  11   0        6.41        9.07      3.64 o 
   5  11   0        0.01       -0.21      0.44 o 
   6  11   0        0.98        1.68      0.90 o 
   7  11   0        2.91        2.89      2.31 o 
   8  11   0        0.52        4.82      3.11 o 
   0  12   0       96.34       49.47     29.28 o 
   1  12   0       49.08       44.16     12.61 o 
   2  12   0        0.00        1.42      1.30 o 
   3  12   0       11.56       16.85      5.20 o 
   4  12   0        0.09        0.65      1.11 o 
   5  12   0        3.83        3.07      1.26 o 
   6  12   0        2.25        7.08      2.33 o 
   7  12   0        0.02       -0.96      1.34 o 
   1  13   0        1.80        1.16      0.72 o 
   2  13   0        9.13        9.57      3.93 o 
   3  13   0        0.02       -0.33      1.11 o 
   4  13   0        0.63        0.39      0.82 o 
   5  13   0       13.34       19.69      5.36 o 
   6  13   0        4.67        5.60      2.08 o 
   7  13   0        4.39       12.81      5.56 o 
   0  14   0        0.26       -1.01      1.51 o 
   1  14   0        0.00        1.68      0.58 o 
   2  14   0        1.22        1.51      2.29 o 
   3  14   0        1.99        1.39      1.24 o 
   4  14   0        1.26        4.97      3.36 o 
   5  14   0        0.87        1.20      1.87 o 
   6  14   0        2.12        7.83      4.40 o 
   1  15   0        2.96        2.54      1.14 o 
   2  15   0       11.04       11.50      5.11 o 
   3  15   0        4.54        4.67      2.61 o 
   4  15   0        0.80       -0.15      1.57 o 
   0  16   0       11.86       14.13      5.28 o 
   1  16   0        1.86        2.94      1.67 o 
   2  16   0        4.35        7.32      3.87 o 
   3  16   0        1.25        3.65      1.74 o 
 -11   1   1        1.02        0.76      0.83 o 
 -10   1   1        1.08        0.56      0.44 o 
  -9   1   1        0.06        0.30      0.45 o 
  -8   1   1        8.22        9.69      0.94 o 
  -7   1   1        4.58        3.75      0.57 o 
  -6   1   1       33.13       29.30      2.80 o 
  -5   1   1      264.92      259.67      5.82 o 
  -4   1   1       72.10       65.73      1.91 o 
  -3   1   1       13.19       10.82      1.31 o 
  -2   1   1        0.39        0.02      0.06 o 
  -1   1   1       62.20       49.40      2.19 o 
   0   1   1       83.90       71.98      2.57 o 
   1   1   1      348.44      332.92      4.28 o 
   2   1   1      492.65      483.80      3.54 o 
   3   1   1      623.88      656.57      4.60 o 
   4   1   1       17.96       17.56      0.74 o 
   5   1   1        0.45        0.91      0.19 o 
   6   1   1        4.98        5.51      0.55 o 
   7   1   1        6.13        6.93      0.78 o 
   8   1   1       11.73       13.26      1.27 o 
   9   1   1        9.43        9.16      1.50 o 
  10   1   1        2.55        2.76      0.92 o 
  11   1   1        0.11        1.78      1.10 o 
 -11   2   1        0.63        1.88      1.12 o 
 -10   2   1        0.28        0.01      0.26 o 
  -9   2   1      105.59      126.36      4.86 o 
  -8   2   1       11.04       11.63      1.23 o 
  -7   2   1       24.95       27.52      1.72 o 
  -6   2   1        0.16        0.11      0.16 o 
  -5   2   1       27.04       22.39      2.60 o 
  -4   2   1      144.19      130.41      2.65 o 
  -3   2   1        6.60        5.97      0.58 o 
  -2   2   1        2.93        4.51      1.32 o 
  -1   2   1     4425.21     4445.53    211.06 o 
   0   2   1      310.98      286.05      3.64 o 
   1   2   1        2.51        2.06      0.28 o 
   2   2   1      621.20      610.74      4.78 o 
   3   2   1      395.60      434.25      3.86 o 
   4   2   1      109.50      120.11      1.85 o 
   5   2   1      175.12      191.82      2.64 o 
   6   2   1       14.78       15.03      0.95 o 
   7   2   1      235.44      244.12      5.12 o 
   8   2   1       23.81       23.21      3.55 o 
   9   2   1        2.44        2.33      0.91 o 
  10   2   1        0.14        0.15      0.40 o 
 -11   3   1        0.09       -0.06      0.72 o 
 -10   3   1        1.26        1.65      0.77 o 
  -9   3   1        3.71        5.38      1.02 o 
  -8   3   1       10.61       11.51      1.12 o 
  -7   3   1       16.99       16.05      1.46 o 
  -6   3   1        1.91        2.08      0.37 o 
  -5   3   1      339.38      360.75      5.56 o 
  -4   3   1      203.47      207.72      2.96 o 
  -3   3   1      550.85      575.14      5.89 o 
  -2   3   1     1404.36     1512.99     16.27 o 
  -1   3   1        2.30        1.50      0.45 o 
   0   3   1     1329.33     1334.31     11.21 o 
   1   3   1      755.59      774.37      5.70 o 
   2   3   1        1.66        1.27      0.25 o 
   3   3   1       16.32       11.26      1.34 o 
   4   3   1       72.00       80.02      1.71 o 
   5   3   1       66.92       53.23      2.79 o 
   6   3   1       14.73       14.96      0.91 o 
   7   3   1       65.70       66.28      2.63 o 
   8   3   1        7.53        7.40      1.02 o 
   9   3   1        1.25        2.31      0.92 o 
  10   3   1        3.56        1.40      0.91 o 
 -11   4   1        0.01        0.80      0.79 o 
 -10   4   1        0.44        1.14      0.88 o 
  -9   4   1        2.01        2.75      1.14 o 
  -8   4   1        2.92        3.86      0.92 o 
  -7   4   1        7.17        7.68      0.90 o 
  -6   4   1        5.57        5.86      0.72 o 
  -5   4   1      454.46      525.13      6.11 o 
  -4   4   1        0.19        0.19      0.10 o 
  -3   4   1       18.97       14.26      2.87 o 
  -2   4   1        0.67        0.59      0.19 o 
  -1   4   1     4225.61     4556.10    139.98 o 
   0   4   1       11.23       12.99      1.36 o 
   1   4   1       15.64       12.60      2.20 o 
   2   4   1       64.87       58.46      1.89 o 
   3   4   1     1937.87     2155.64     13.85 o 
   4   4   1       14.93       16.35      1.61 o 
   5   4   1       69.65       59.16      4.38 o 
   6   4   1       39.45       38.12      2.82 o 
   7   4   1        0.97        0.45      0.35 o 
   8   4   1        0.04        0.03      0.34 o 
   9   4   1        0.05       -0.42      0.42 o 
  10   4   1        0.02       -0.59      0.71 o 
 -11   5   1        0.01        0.54      0.68 o 
 -10   5   1        0.62        0.51      0.30 o 
  -9   5   1        3.64        5.03      1.54 o 
  -8   5   1       10.24       10.88      1.76 o 
  -7   5   1        0.13        0.32      0.29 o 
  -6   5   1       17.90       18.75      1.70 o 
  -5   5   1      232.92      249.57      7.26 o 
  -4   5   1       30.15       31.28      1.84 o 
  -3   5   1       22.18       22.93      2.46 o 
  -2   5   1       20.59       20.22      2.52 o 
  -1   5   1      333.33      349.03      8.64 o 
   0   5   1      651.86      668.91      7.34 o 
   1   5   1        9.61       11.17      1.33 o 
   2   5   1       78.58       77.30      2.23 o 
   3   5   1       99.67       95.47      2.58 o 
   4   5   1        8.17        6.65      0.77 o 
   5   5   1        0.75        0.71      0.23 o 
   6   5   1        2.76        1.37      0.28 o 
   7   5   1        0.30        0.41      0.19 o 
   8   5   1        2.44        3.02      0.80 o 
   9   5   1        0.01       -0.06      0.26 o 
  10   5   1        4.32        5.62      2.51 o 
 -10   6   1        0.01       -1.11      1.11 o 
  -9   6   1        4.71        2.89      1.33 o 
  -8   6   1        8.96       11.53      1.99 o 
  -7   6   1       13.93       15.34      2.02 o 
  -6   6   1        5.36        6.47      1.14 o 
  -5   6   1        0.41        0.50      0.29 o 
  -4   6   1      104.92      108.46      3.20 o 
  -3   6   1       22.97       20.15      3.47 o 
  -2   6   1       65.71       62.05      5.04 o 
  -1   6   1     1024.11     1184.82     14.79 o 
   0   6   1      153.37      145.93      3.35 o 
   1   6   1      152.23      157.70      3.45 o 
   2   6   1      260.53      282.41      4.59 o 
   3   6   1       54.42       55.92      2.39 o 
   4   6   1       17.61       21.43      1.34 o 
   5   6   1        4.08        2.87      0.51 o 
   6   6   1        4.19        3.70      0.59 o 
   7   6   1       62.80       44.45      7.40 o 
   8   6   1        3.41        3.83      1.01 o 
   9   6   1        0.43       -0.80      0.88 o 
  10   6   1        0.50        0.28      0.43 o 
 -10   7   1        0.92       -0.38      0.59 o 
  -9   7   1        6.15        8.53      2.48 o 
  -8   7   1       17.07       19.92      2.50 o 
  -7   7   1       42.36       46.18      3.23 o 
  -6   7   1       50.15       44.26      8.07 o 
  -5   7   1        0.25        0.35      0.30 o 
  -4   7   1       12.28       14.32      1.68 o 
  -3   7   1       90.00       80.08      4.33 o 
  -2   7   1        6.66        9.76      2.01 o 
  -1   7   1       92.06       97.99      5.77 o 
   0   7   1      120.01      143.49      4.67 o 
   1   7   1      250.55      257.62      5.91 o 
   2   7   1        1.54        1.98      0.47 o 
   3   7   1        2.85        2.63      0.71 o 
   4   7   1      137.94      148.86      4.49 o 
   5   7   1      145.44      150.61      5.51 o 
   6   7   1       35.82       31.85      2.03 o 
   7   7   1        7.46        8.48      1.66 o 
   8   7   1        2.19        3.79      1.03 o 
   9   7   1        0.09       -0.21      0.53 o 
 -10   8   1        0.28       -0.01      1.34 o 
  -9   8   1        0.09        0.11      0.77 o 
  -8   8   1        6.92        8.99      2.56 o 
  -7   8   1        3.76        6.51      1.47 o 
  -6   8   1        8.77        9.17      1.91 o 
  -5   8   1      259.25      276.28      6.15 o 
  -4   8   1      156.81      158.57      9.56 o 
  -3   8   1      209.50      224.44      6.39 o 
  -2   8   1       17.49       19.84      1.88 o 
  -1   8   1       84.89       94.62      4.67 o 
   0   8   1       46.23       39.56      4.66 o 
   1   8   1      149.50      151.39      4.40 o 
   2   8   1       52.16       51.01      6.13 o 
   3   8   1      328.15      330.13      7.44 o 
   4   8   1      257.36      266.61      6.46 o 
   5   8   1        0.07       -0.06      0.28 o 
   6   8   1        3.11        1.12      0.26 o 
   7   8   1        6.05        6.79      1.58 o 
   8   8   1        0.00        0.72      0.42 o 
   9   8   1        0.15        1.15      1.27 o 
  -9   9   1        0.31       -0.32      1.84 o 
  -8   9   1        0.00       -0.55      0.83 o 
  -7   9   1        2.12        3.93      1.62 o 
  -6   9   1       68.30       51.43     11.52 o 
  -5   9   1        0.03       -0.21      0.76 o 
  -4   9   1       21.31       23.51      3.45 o 
  -3   9   1        7.75        6.52      1.59 o 
  -2   9   1        0.12        0.51      0.32 o 
  -1   9   1        4.57        4.60      1.14 o 
   0   9   1        1.92        1.42      0.52 o 
   1   9   1       24.04       21.76      6.28 o 
   2   9   1      196.04      206.47      7.06 o 
   3   9   1        0.87        1.51      0.74 o 
   4   9   1      127.92      128.31      6.35 o 
   5   9   1        0.70        1.86      0.64 o 
   6   9   1        0.06        0.58      0.44 o 
   7   9   1        2.18        2.15      0.96 o 
   8   9   1        6.80        7.00      1.68 o 
   9   9   1        2.82        3.75      1.95 o 
  -9  10   1        0.02        0.16      1.37 o 
  -8  10   1        3.20        4.66      3.26 o 
  -7  10   1        0.00       -0.24      0.38 o 
  -6  10   1        4.59        6.34      1.82 o 
  -5  10   1       21.48       15.88      6.91 o 
  -4  10   1       72.30       48.88      3.56 o 
  -3  10   1       46.22       26.44      2.04 o 
  -2  10   1        0.07       -0.20      0.71 o 
  -1  10   1        0.02        0.14      0.29 o 
   0  10   1        1.35        2.51      1.33 o 
   1  10   1       34.81       23.97      5.35 o 
   2  10   1       78.88       59.68      7.78 o 
   3  10   1       54.19       43.93      8.96 o 
   4  10   1        0.24        0.01      0.56 o 
   5  10   1        4.45        3.69      1.09 o 
   6  10   1       11.99       14.31      3.03 o 
   7  10   1        1.18        1.64      0.76 o 
   8  10   1        0.02        1.12      0.19 o 
  -8  11   1        0.00       -0.45      0.85 o 
  -7  11   1        3.11        2.35      1.99 o 
  -6  11   1        0.43        0.79      0.89 o 
  -5  11   1        1.26        0.72      1.45 o 
  -4  11   1        1.73        4.29      2.62 o 
  -3  11   1       21.86       -3.18      6.49 o 
  -2  11   1        3.54        3.15      2.09 o 
  -1  11   1        0.69        0.44      0.69 o 
   0  11   1        1.05        1.88      0.93 o 
   1  11   1        0.26       -0.86      1.07 o 
   2  11   1       24.06       19.13      7.79 o 
   3  11   1        6.92        5.35      2.23 o 
   4  11   1        0.19        0.09      0.57 o 
   5  11   1        4.15        7.58      1.70 o 
   6  11   1        0.03       -0.02      0.49 o 
   7  11   1        0.07       -0.76      0.91 o 
   8  11   1        0.39        0.63      0.89 o 
  -8  12   1        2.49        2.93      2.04 o 
  -7  12   1        0.18       -0.55      2.40 o 
  -6  12   1        6.76        8.38      2.25 o 
  -5  12   1       20.61       10.59     14.13 o 
  -4  12   1        0.12       -2.99      2.99 o 
  -3  12   1       34.04        6.84      5.19 o 
  -2  12   1        5.61        7.41      3.25 o 
  -1  12   1       12.17       18.52      3.63 o 
   0  12   1        8.17        8.76      2.41 o 
   1  12   1       26.70       19.08      9.31 o 
   2  12   1        0.03        0.60      0.87 o 
   3  12   1       30.53       19.93     13.36 o 
   4  12   1        4.80        6.84      2.12 o 
   5  12   1        7.70       11.77      2.93 o 
   6  12   1        4.98        5.95      2.09 o 
   7  12   1        4.12        5.50      3.44 o 
  -7  13   1       12.51       15.87      6.12 o 
  -6  13   1        9.16       12.81      5.38 o 
  -5  13   1        1.11        0.87      1.67 o 
  -4  13   1        0.84       -1.01      1.44 o 
  -3  13   1       10.78       11.00      4.38 o 
  -2  13   1        0.02        1.27      2.08 o 
  -1  13   1        0.67        0.13      1.11 o 
   0  13   1        5.26        4.83      1.87 o 
   1  13   1       24.67       25.38      4.43 o 
   2  13   1        0.05        0.15      1.14 o 
   3  13   1        0.19        5.42      3.08 o 
   4  13   1        6.43        8.40      3.79 o 
   5  13   1       43.23       55.03      6.70 o 
   6  13   1        0.29        0.02      2.80 o 
  -6  14   1        8.58       18.43      6.57 o 
  -5  14   1        0.58        1.26      2.23 o 
  -4  14   1        2.90        5.82      3.24 o 
  -3  14   1        0.86        1.10      2.57 o 
  -2  14   1       11.77       12.91      4.94 o 
  -1  14   1       12.83       11.34      4.40 o 
   0  14   1        3.10        1.49      1.65 o 
   1  14   1        8.94       15.34      3.62 o 
   2  14   1        0.72        2.20      1.53 o 
   3  14   1        2.27        4.86      3.17 o 
   4  14   1       12.64       21.52      6.86 o 
   5  14   1        0.08       -0.21      2.30 o 
  -5  15   1        0.03        0.12      1.52 o 
  -4  15   1       19.98       -7.25      7.25 o 
  -3  15   1        4.57       14.78      5.61 o 
  -2  15   1        3.88        3.88      3.13 o 
  -1  15   1        0.21       -0.16      1.60 o 
   0  15   1        8.75        9.22      2.88 o 
   1  15   1        2.19        3.62      2.03 o 
   2  15   1       35.11        6.31      5.79 o 
   3  15   1        2.68        3.33      3.30 o 
   4  15   1        1.86        2.25      2.88 o 
  -3  16   1        0.07       -0.70      1.26 o 
  -2  16   1        5.16        4.87      3.04 o 
  -1  16   1       10.84       24.32      7.31 o 
   0  16   1        6.93       12.57      3.70 o 
   1  16   1        0.18        0.42      1.33 o 
   2  16   1        2.68        6.35      3.60 o 
 -11   0   2        0.49        1.33      1.14 o 
 -10   0   2        0.90        1.04      0.89 o 
  -9   0   2       27.61       34.15      4.70 o 
  -8   0   2        0.08       -0.29      0.30 o 
  -7   0   2       62.08       65.19      3.96 o 
  -6   0   2       55.91       56.12      2.85 o 
  -5   0   2      125.29      115.09      6.11 o 
  -4   0   2       33.63       29.85      2.30 o 
  -3   0   2       19.75       21.18      1.45 o 
  -2   0   2    31620.29    30543.88     50.23 o 
  -1   0   2     1696.68     1743.66     14.68 o 
   0   0   2      911.56      905.63      9.94 o 
   1   0   2        0.63        0.29      0.17 o 
   2   0   2        1.34        0.35      0.21 o 
   3   0   2       94.70       94.76      2.29 o 
   4   0   2       46.79       47.64      1.90 o 
   5   0   2      415.41      395.37      5.45 o 
   6   0   2      631.91      628.53      8.13 o 
   7   0   2       31.63       26.12      5.64 o 
   8   0   2        3.39        4.53      1.94 o 
   9   0   2        0.18        0.60      1.24 o 
  10   0   2        0.12       -2.74      2.74 o 
 -11   1   2        4.75        4.36      1.44 o 
 -10   1   2       22.02       27.01      3.01 o 
  -9   1   2       82.07       91.06      4.07 o 
  -8   1   2        6.85        7.38      0.95 o 
  -7   1   2       14.39       14.51      3.46 o 
  -6   1   2       63.22       54.64      3.93 o 
  -5   1   2      128.18      132.80      3.47 o 
  -4   1   2       96.65      106.32      2.01 o 
  -3   1   2      553.24      565.30      5.24 o 
  -2   1   2     5528.88     5349.46     50.25 o 
  -1   1   2     4322.09     4136.87     13.76 o 
   0   1   2     1133.13     1119.63      6.47 o 
   1   1   2     2170.51     2206.81     15.82 o 
   2   1   2      375.66      412.47      4.36 o 
   3   1   2        5.24        5.61      0.49 o 
   4   1   2      529.26      570.75      4.94 o 
   5   1   2       90.38       87.40      2.16 o 
   6   1   2        0.23        0.11      0.30 o 
   7   1   2        3.18        2.13      0.63 o 
   8   1   2        0.02        0.00      0.36 o 
   9   1   2        1.45        4.07      2.76 o 
  10   1   2        0.00        0.30      1.18 o 
 -11   2   2        0.03        0.99      0.89 o 
 -10   2   2       17.69       23.91      2.64 o 
  -9   2   2       12.19       15.53      1.99 o 
  -8   2   2        1.98        1.15      0.19 o 
  -7   2   2       53.48       45.95      5.62 o 
  -6   2   2      162.69      163.82      5.03 o 
  -5   2   2      435.61      432.12      7.76 o 
  -4   2   2       24.79       24.02      3.06 o 
  -3   2   2        5.95        5.84      0.70 o 
  -2   2   2     1165.48     1140.40      6.85 o 
  -1   2   2      304.93      292.90      4.70 o 
   0   2   2     1599.37     1639.77     12.69 o 
   1   2   2      451.58      455.95      4.92 o 
   2   2   2      205.17      232.33      3.08 o 
   3   2   2       71.32       80.98      1.88 o 
   4   2   2       43.40       53.01      2.04 o 
   5   2   2       30.13       30.94      1.39 o 
   6   2   2      103.26      104.11      3.19 o 
   7   2   2      192.01      181.55      8.60 o 
   8   2   2        1.34        1.02      0.38 o 
   9   2   2        0.40       -0.43      0.71 o 
  10   2   2        0.92        3.62      2.84 o 
 -11   3   2        6.17        4.98      1.60 o 
 -10   3   2        2.05        0.89      0.70 o 
  -9   3   2        7.66        9.55      1.98 o 
  -8   3   2        8.41        6.70      1.28 o 
  -7   3   2        0.22       -0.21      0.65 o 
  -6   3   2       11.56       10.27      1.32 o 
  -5   3   2       43.37       33.79      3.11 o 
  -4   3   2        2.97        2.50      0.75 o 
  -3   3   2      162.23      156.52      4.94 o 
  -2   3   2      404.35      427.30      6.91 o 
  -1   3   2      156.80      151.12      3.83 o 
   0   3   2      346.95      353.95      6.36 o 
   1   3   2     1186.71     1237.01      8.09 o 
   2   3   2      118.11      129.73      2.45 o 
   3   3   2      119.41      118.83      2.47 o 
   4   3   2      230.69      255.07      3.71 o 
   5   3   2       17.66       14.51      0.95 o 
   6   3   2       23.61       20.25      1.46 o 
   7   3   2       63.74       64.79      3.66 o 
   8   3   2        5.46        5.72      1.04 o 
   9   3   2        1.06        2.12      1.09 o 
  10   3   2        0.01        0.76      1.55 o 
 -11   4   2        0.08        0.27      0.33 o 
 -10   4   2       30.79       39.28      4.28 o 
  -9   4   2        0.07        0.09      0.39 o 
  -8   4   2        1.83        1.85      0.48 o 
  -7   4   2        4.47        4.29      0.83 o 
  -6   4   2       20.91       18.62      3.38 o 
  -5   4   2      102.22      103.58      5.37 o 
  -4   4   2      316.97      337.64      6.87 o 
  -3   4   2        9.09        5.56      3.60 o 
  -2   4   2       57.88       52.21      9.42 o 
  -1   4   2      654.96      684.27     11.30 o 
   0   4   2       62.82       74.87      2.90 o 
   1   4   2       36.43       36.42      1.45 o 
   2   4   2       59.19       61.23      1.71 o 
   3   4   2      274.86      241.69      3.29 o 
   4   4   2        1.67        1.40      0.29 o 
   5   4   2       43.58       37.84      2.49 o 
   6   4   2        5.81        4.99      0.54 o 
   7   4   2       52.29       46.66      2.08 o 
   8   4   2        1.39        2.05      0.60 o 
   9   4   2        0.13       -0.76      0.76 o 
  10   4   2        4.17        1.50      0.86 o 
 -11   5   2        3.47        3.41      1.45 o 
 -10   5   2        0.01       -0.59      0.68 o 
  -9   5   2        0.36        0.13      0.87 o 
  -8   5   2        1.35        0.77      0.51 o 
  -7   5   2        8.58        9.04      1.84 o 
  -6   5   2        0.39        0.42      0.20 o 
  -5   5   2       46.77       34.03      3.61 o 
  -4   5   2        7.99        7.10      0.80 o 
  -3   5   2      279.49      272.36      5.40 o 
  -2   5   2       50.89       40.61      5.77 o 
  -1   5   2       24.66       25.17      2.21 o 
   0   5   2        3.26        4.51      0.78 o 
   1   5   2       27.93       21.02      2.54 o 
   2   5   2      354.53      383.93      4.89 o 
   3   5   2        5.00        3.69      0.54 o 
   4   5   2       70.17       66.37      3.15 o 
   5   5   2        9.86        8.07      0.85 o 
   6   5   2       10.64        7.38      0.85 o 
   7   5   2       34.51       34.95      2.40 o 
   8   5   2        6.42        6.16      1.09 o 
   9   5   2        3.31        3.58      1.65 o 
 -11   6   2        0.05       -0.28      1.12 o 
 -10   6   2        0.03        0.07      0.53 o 
  -9   6   2        0.32        0.04      0.46 o 
  -8   6   2        8.44        7.65      1.27 o 
  -7   6   2       13.27       14.32      2.47 o 
  -6   6   2       91.04       84.72      6.38 o 
  -5   6   2        0.15        0.28      0.17 o 
  -4   6   2        2.23        0.80      0.70 o 
  -3   6   2        7.98        9.66      1.41 o 
  -2   6   2       67.03       63.59      3.65 o 
  -1   6   2       98.54      108.14      4.49 o 
   0   6   2       68.71       65.15      4.71 o 
   1   6   2        0.78        0.62      0.23 o 
   2   6   2      211.49      224.40      3.92 o 
   3   6   2      187.85      193.41      3.89 o 
   4   6   2       26.51       23.96      1.73 o 
   5   6   2        2.34        2.23      0.31 o 
   6   6   2       44.23       42.59      4.97 o 
   7   6   2        4.21        3.24      0.89 o 
   8   6   2        4.21        7.33      1.31 o 
   9   6   2        0.00        0.28      0.53 o 
 -10   7   2        0.08        0.35      0.81 o 
  -9   7   2       11.02       17.40      3.68 o 
  -8   7   2        0.33        1.02      1.39 o 
  -7   7   2       35.87       30.14      6.34 o 
  -6   7   2        5.75        6.21      1.04 o 
  -5   7   2        3.98        3.39      0.66 o 
  -4   7   2       35.48       23.58      6.82 o 
  -3   7   2        4.52        2.93      0.72 o 
  -2   7   2      131.85      144.78      5.32 o 
  -1   7   2      235.18      249.74      6.51 o 
   0   7   2       35.53       27.86      2.85 o 
   1   7   2        1.90        2.43      0.77 o 
   2   7   2        3.04        2.09      0.46 o 
   3   7   2        8.80        9.88      1.06 o 
   4   7   2       46.92       38.34      4.74 o 
   5   7   2        1.31        0.50      0.24 o 
   6   7   2       33.73       36.74      2.43 o 
   7   7   2        1.29        2.60      0.82 o 
   8   7   2        1.42        1.28      1.06 o 
   9   7   2        0.27        0.37      0.82 o 
 -10   8   2        0.24       -0.21      0.95 o 
  -9   8   2        0.07       -0.19      0.97 o 
  -8   8   2        8.95       11.53      2.59 o 
  -7   8   2        1.90        0.93      0.27 o 
  -6   8   2       29.83       23.50      5.63 o 
  -5   8   2       25.60       20.07      4.00 o 
  -4   8   2        1.33        0.73      0.22 o 
  -3   8   2       15.75        9.57      5.03 o 
  -2   8   2      183.50      196.42      8.36 o 
  -1   8   2       11.82       11.93      2.22 o 
   0   8   2       90.66       87.23      6.49 o 
   1   8   2        8.07        7.72      1.08 o 
   2   8   2      298.48      314.63      6.60 o 
   3   8   2        4.54        7.57      1.08 o 
   4   8   2       22.31       22.26      1.75 o 
   5   8   2        7.02        5.30      0.79 o 
   6   8   2        7.26        4.41      1.06 o 
   7   8   2        3.81        6.05      1.39 o 
   8   8   2        0.05       -0.01      0.38 o 
   9   8   2        0.02       -1.13      1.33 o 
 -10   9   2        0.51       -0.43      0.98 o 
  -9   9   2        5.81        6.21      2.28 o 
  -8   9   2        6.78        8.50      2.20 o 
  -7   9   2       28.71       -1.60      8.29 o 
  -6   9   2       31.41       25.40      6.17 o 
  -5   9   2       94.96       88.48      7.86 o 
  -4   9   2       11.76       10.98      1.44 o 
  -3   9   2        6.54        6.77      1.35 o 
  -2   9   2        2.81        2.28      0.86 o 
  -1   9   2        8.94        7.81      1.88 o 
   0   9   2        0.26        0.28      0.26 o 
   1   9   2       24.32       22.39      2.02 o 
   2   9   2       51.31       55.43      3.36 o 
   3   9   2        8.17        8.27      1.16 o 
   4   9   2      218.55      229.99      5.95 o 
   5   9   2       19.35       18.58      2.26 o 
   6   9   2        0.10        0.27      0.43 o 
   7   9   2        0.99       -0.05      0.50 o 
   8   9   2        0.72        0.82      0.68 o 
  -9  10   2        0.31       -0.47      0.47 o 
  -8  10   2        0.25        0.39      0.70 o 
  -7  10   2        0.85        2.22      2.02 o 
  -6  10   2       67.84       46.72      9.73 o 
  -5  10   2      108.55      103.71      5.24 o 
  -4  10   2        1.59        3.02      0.99 o 
  -3  10   2       62.83       53.18      7.99 o 
  -2  10   2       59.85       57.91      5.64 o 
  -1  10   2       78.57       81.19      6.71 o 
   0  10   2       47.80       49.83      5.48 o 
   1  10   2        0.37        0.03      0.60 o 
   2  10   2      421.81      451.16      8.98 o 
   3  10   2        0.06        0.05      0.30 o 
   4  10   2        0.00       -0.12      0.24 o 
   5  10   2        0.57        0.05      0.56 o 
   6  10   2        0.41       -0.01      0.42 o 
   7  10   2        3.03        1.79      1.52 o 
   8  10   2        1.81       -1.38      1.38 o 
  -8  11   2        0.00       -2.23      2.23 o 
  -7  11   2        0.44        2.00      2.37 o 
  -6  11   2        2.37        1.39      0.95 o 
  -5  11   2      125.42      111.94      7.96 o 
  -4  11   2       56.95       49.78     10.49 o 
  -3  11   2        0.19        0.45      0.47 o 
  -2  11   2        0.06        0.31      0.26 o 
  -1  11   2        0.73        1.71      1.75 o 
   0  11   2       23.02       25.66      4.20 o 
   1  11   2      309.05      322.17     13.23 o 
   2  11   2       92.99       95.02      6.00 o 
   3  11   2        5.90        2.71      0.93 o 
   4  11   2        1.74        1.97      0.94 o 
   5  11   2        1.77        2.11      1.06 o 
   6  11   2        2.78        1.36      0.50 o 
   7  11   2        0.14       -0.53      0.54 o 
  -8  12   2        1.21        1.51      1.50 o 
  -7  12   2        0.08        0.21      2.62 o 
  -6  12   2        1.06        5.72      3.14 o 
  -5  12   2       14.45       15.08      5.38 o 
  -4  12   2        0.28        0.70      1.29 o 
  -3  12   2       10.31       17.13      5.31 o 
  -2  12   2       69.12       34.45      4.09 o 
  -1  12   2       55.01       19.92     11.21 o 
   0  12   2        0.37        1.89      1.41 o 
   1  12   2        3.64        2.71      2.26 o 
   2  12   2        3.82        2.30      1.11 o 
   3  12   2       11.51       13.39      3.30 o 
   4  12   2        1.26        2.05      0.67 o 
   5  12   2        1.37        1.75      1.21 o 
   6  12   2        0.26       -0.03      0.89 o 
  -7  13   2        3.88        3.25      1.98 o 
  -6  13   2        0.14       -0.53      0.53 o 
  -5  13   2        0.08        1.74      1.88 o 
  -4  13   2        5.18        5.53      3.51 o 
  -3  13   2        1.44        1.86      1.64 o 
  -2  13   2        0.21        1.66      1.06 o 
  -1  13   2        0.40       -1.56      1.71 o 
   0  13   2        1.89        0.70      0.13 o 
   1  13   2        0.25       -0.28      0.28 o 
   2  13   2        1.46        1.82      1.28 o 
   3  13   2       11.69       17.09      3.77 o 
   4  13   2        6.33        5.41      2.16 o 
   5  13   2        8.77       11.82      3.15 o 
   6  13   2        0.08        0.40      1.19 o 
  -6  14   2        1.38        3.21      2.02 o 
  -5  14   2        1.60        3.74      3.78 o 
  -4  14   2        0.22       -2.99      3.13 o 
  -3  14   2        1.11        2.50      3.01 o 
  -2  14   2        0.22        0.33      0.72 o 
  -1  14   2        0.88        0.09      0.91 o 
   0  14   2        1.50        0.65      0.74 o 
   1  14   2        0.58        1.54      2.42 o 
   2  14   2        1.43        2.37      2.08 o 
   3  14   2        2.13        1.37      1.57 o 
   4  14   2        2.45        3.85      2.20 o 
   5  14   2        1.49        0.37      1.49 o 
  -5  15   2        0.26       -0.60      2.12 o 
  -4  15   2        8.69       15.60      6.07 o 
  -3  15   2        1.21        1.93      1.32 o 
  -2  15   2        0.03       -0.74      1.29 o 
  -1  15   2        1.02        1.55      1.92 o 
   0  15   2        6.50        7.35      3.42 o 
   1  15   2       10.42       17.26      4.20 o 
   2  15   2        0.81        1.47      1.51 o 
   3  15   2        0.53        1.29      1.14 o 
  -2  16   2        7.06        9.98      4.47 o 
  -1  16   2        3.28        4.55      3.03 o 
   0  16   2        1.82        3.34      2.85 o 
   1  16   2        0.02        0.39      1.41 o 
 -11   1   3        1.23        1.79      1.01 o 
 -10   1   3        4.06        4.57      1.23 o 
  -9   1   3        1.06        1.97      0.80 o 
  -8   1   3        3.46        3.87      0.75 o 
  -7   1   3       20.37       15.26      4.02 o 
  -6   1   3        1.04        0.39      0.18 o 
  -5   1   3        4.98        4.08      0.60 o 
  -4   1   3        0.92        0.66      0.18 o 
  -3   1   3      115.04      101.28      3.55 o 
  -2   1   3       70.46       61.96      1.37 o 
  -1   1   3      129.84      128.42      2.37 o 
   0   1   3      248.74      231.69      4.00 o 
   1   1   3      161.96      167.81      3.57 o 
   2   1   3       42.73       42.95      1.46 o 
   3   1   3       44.82       44.22      2.17 o 
   4   1   3        0.24        0.33      0.19 o 
   5   1   3       21.96       19.51      1.83 o 
   6   1   3       19.46       18.10      1.39 o 
   7   1   3       19.42       21.19      2.10 o 
   8   1   3        6.32        8.05      2.02 o 
   9   1   3        0.05        0.14      0.23 o 
 -11   2   3       14.97       16.55      2.58 o 
 -10   2   3        6.74        7.30      1.80 o 
  -9   2   3        0.83       -0.33      0.52 o 
  -8   2   3        5.82        7.33      1.68 o 
  -7   2   3        6.72        5.75      0.77 o 
  -6   2   3        2.30        2.37      0.48 o 
  -5   2   3        1.54        1.03      0.20 o 
  -4   2   3       17.85       13.86      2.62 o 
  -3   2   3      797.07      802.23      9.91 o 
  -2   2   3      393.83      408.66      4.04 o 
  -1   2   3        6.01        4.93      0.56 o 
   0   2   3       83.55       85.24      2.32 o 
   1   2   3      139.05      148.85      2.90 o 
   2   2   3       89.19       92.28      2.44 o 
   3   2   3      202.22      206.61      4.38 o 
   4   2   3        9.30       10.62      1.29 o 
   5   2   3      178.53      180.83      4.08 o 
   6   2   3      146.49      152.50      3.52 o 
   7   2   3        0.62        0.31      0.28 o 
   8   2   3        0.47        0.06      0.24 o 
   9   2   3        0.74        0.71      0.88 o 
 -11   3   3        0.85        2.05      0.93 o 
 -10   3   3        5.10        5.36      1.51 o 
  -9   3   3        0.71        0.57      0.42 o 
  -8   3   3        1.13        0.76      0.22 o 
  -7   3   3       85.39       75.00      6.71 o 
  -6   3   3       62.00       52.57      5.03 o 
  -5   3   3      101.54      100.21      3.45 o 
  -4   3   3      174.39      180.00      3.85 o 
  -3   3   3        0.38        1.73      0.31 o 
  -2   3   3      109.73      119.41      2.78 o 
  -1   3   3      261.53      266.24      4.36 o 
   0   3   3      196.50      186.69      3.78 o 
   1   3   3      308.75      340.29      5.83 o 
   2   3   3      442.09      461.50      6.47 o 
   3   3   3        7.62        6.13      0.88 o 
   4   3   3        5.59        5.47      0.72 o 
   5   3   3      107.38      102.45      3.00 o 
   6   3   3        0.90        2.50      0.52 o 
   7   3   3        2.64        4.40      0.80 o 
   8   3   3        0.48        0.16      0.43 o 
   9   3   3        1.62        1.47      0.71 o 
 -11   4   3        1.04        1.03      1.94 o 
 -10   4   3        0.00        0.52      0.72 o 
  -9   4   3        0.40        0.07      0.51 o 
  -8   4   3        7.88        9.23      1.30 o 
  -7   4   3       12.38       12.41      0.94 o 
  -6   4   3       66.73       67.65      2.61 o 
  -5   4   3        4.97        5.28      0.86 o 
  -4   4   3        4.56        3.55      0.70 o 
  -3   4   3      312.56      316.40      4.37 o 
  -2   4   3      115.60      112.78      3.01 o 
  -1   4   3        0.52        0.44      0.34 o 
   0   4   3        0.84        0.89      0.27 o 
   1   4   3      900.96      993.10      9.88 o 
   2   4   3        0.36        0.76      0.29 o 
   3   4   3      107.93      106.46      2.92 o 
   4   4   3       38.95       33.53      2.03 o 
   5   4   3        4.95        4.89      0.88 o 
   6   4   3        4.29        3.46      0.65 o 
   7   4   3        0.70        0.58      0.53 o 
   8   4   3        0.57        0.35      0.58 o 
   9   4   3       12.39       19.80      4.82 o 
 -11   5   3        0.26       -0.88      1.15 o 
 -10   5   3        0.84        0.28      0.83 o 
  -9   5   3        0.11       -0.05      0.60 o 
  -8   5   3        0.11       -0.17      1.02 o 
  -7   5   3       39.87       45.48      2.33 o 
  -6   5   3       30.18       35.83      2.43 o 
  -5   5   3       15.76       14.29      1.40 o 
  -4   5   3        3.75        3.04      0.48 o 
  -3   5   3      481.42      495.62      9.63 o 
  -2   5   3      526.87      541.07     15.77 o 
  -1   5   3       26.73       27.16      2.04 o 
   0   5   3      127.60      131.38      4.65 o 
   1   5   3       33.27       30.53      3.09 o 
   2   5   3       68.20       76.24      2.97 o 
   3   5   3        6.70        8.62      1.20 o 
   4   5   3        5.36        6.19      0.67 o 
   5   5   3       30.16       23.36      1.87 o 
   6   5   3        0.12        0.09      0.35 o 
   7   5   3        0.03        0.14      0.40 o 
   8   5   3        2.97        2.78      0.89 o 
   9   5   3        0.00       -0.28      2.91 o 
 -11   6   3        0.01        0.38      1.33 o 
 -10   6   3        6.41        9.16      2.32 o 
  -9   6   3        2.21        1.37      0.66 o 
  -8   6   3        4.78        4.61      0.84 o 
  -7   6   3       16.86       18.14      1.71 o 
  -6   6   3        0.45        0.54      0.57 o 
  -5   6   3        6.29        6.15      1.67 o 
  -4   6   3        0.21        0.42      0.89 o 
  -3   6   3       84.73      126.46      6.72 o 
  -2   6   3       12.85       17.20      2.16 o 
  -1   6   3       60.14       61.12      2.99 o 
   0   6   3       49.58       47.83      4.20 o 
   1   6   3        7.33        7.65      0.94 o 
   2   6   3       54.56       58.09      1.92 o 
   3   6   3       19.81       16.40      3.12 o 
   4   6   3       13.54       14.97      1.46 o 
   5   6   3      107.79      100.34      3.27 o 
   6   6   3       10.56       16.62      1.93 o 
   7   6   3        0.56        0.35      0.31 o 
   8   6   3        3.66        5.74      1.10 o 
   9   6   3        0.05        1.24      1.08 o 
 -10   7   3        0.82        0.38      1.00 o 
  -9   7   3        6.41        7.30      2.05 o 
  -8   7   3        0.93        1.78      0.59 o 
  -7   7   3        3.45        7.60      2.39 o 
  -6   7   3        3.88        6.67      1.85 o 
  -5   7   3        0.10        0.22      0.21 o 
  -4   7   3        6.61        6.10      3.36 o 
  -3   7   3      154.79      156.77     20.52 o 
  -2   7   3      157.78      175.44      7.44 o 
  -1   7   3       60.18       64.64      5.51 o 
   0   7   3        4.83        5.54      0.97 o 
   1   7   3       13.17       10.61      2.95 o 
   2   7   3       22.42       21.21      1.90 o 
   3   7   3       69.42       68.74      2.50 o 
   4   7   3       32.63       18.70      4.88 o 
   5   7   3        3.33        2.58      0.57 o 
   6   7   3        0.96        0.84      0.30 o 
   7   7   3        0.26       -0.54      0.54 o 
   8   7   3        1.48        1.22      0.74 o 
 -10   8   3        3.16        4.99      1.72 o 
  -9   8   3        1.80        1.51      1.40 o 
  -8   8   3        1.66        3.86      1.60 o 
  -7   8   3       81.20       59.97     16.99 o 
  -6   8   3       58.37       46.19     16.70 o 
  -5   8   3       23.89       31.61      6.51 o 
  -4   8   3        0.28       -0.22      0.22 o 
  -3   8   3        0.48       -0.68      1.29 o 
  -2   8   3        0.20       -1.00      1.18 o 
  -1   8   3        9.99       11.80      2.26 o 
   0   8   3       13.30       13.63      1.97 o 
   1   8   3      244.74      255.18      6.85 o 
   2   8   3      488.68      524.73      8.31 o 
   3   8   3       12.83       13.53      1.20 o 
   4   8   3        3.87        4.29      0.68 o 
   5   8   3       18.06       18.48      2.04 o 
   6   8   3        2.40        1.49      0.51 o 
   7   8   3        0.52        0.27      0.40 o 
   8   8   3        0.10        1.24      0.58 o 
  -9   9   3        0.87        2.60      1.20 o 
  -8   9   3        7.03        9.21      2.50 o 
  -7   9   3        1.61        5.24      1.92 o 
  -6   9   3        0.03        4.35      1.41 o 
  -5   9   3       52.78       61.53      5.67 o 
  -4   9   3        3.56        6.80      2.89 o 
  -3   9   3        4.64        3.33      1.96 o 
  -2   9   3        5.32        6.47      2.76 o 
  -1   9   3       17.44       18.13     11.17 o 
   0   9   3      189.51      215.56      8.55 o 
   1   9   3        2.20        3.11      0.88 o 
   2   9   3       32.00       36.85      2.66 o 
   3   9   3       11.12       13.25      1.32 o 
   4   9   3        0.59        0.02      0.32 o 
   5   9   3        0.31       -0.26      0.35 o 
   6   9   3        7.27        8.69      1.60 o 
   7   9   3        0.96        1.26      0.63 o 
  -9  10   3        0.16        0.17      0.29 o 
  -8  10   3        3.33        4.81      2.32 o 
  -7  10   3        0.67        2.79      2.24 o 
  -6  10   3        7.85       11.57      4.82 o 
  -5  10   3        3.50        6.73      3.43 o 
  -4  10   3        0.36        0.17      0.62 o 
  -3  10   3        0.00       -0.20      0.31 o 
  -2  10   3        0.00       -0.76      1.13 o 
  -1  10   3        4.61        4.88      2.36 o 
   0  10   3        0.71       -0.16      0.93 o 
   1  10   3        5.79        6.65      1.27 o 
   2  10   3        0.02       -0.04      0.52 o 
   3  10   3       17.17       20.29      1.90 o 
   4  10   3       15.51       18.86      2.23 o 
   5  10   3        7.08       10.68      1.73 o 
   6  10   3        0.55        0.38      0.62 o 
   7  10   3        9.45       14.23      2.67 o 
  -8  11   3        0.12       -0.14      0.61 o 
  -7  11   3        2.31        2.79      2.72 o 
  -6  11   3        9.80       15.01      5.34 o 
  -5  11   3       29.02       23.04     17.90 o 
  -4  11   3        5.10        6.23      3.20 o 
  -3  11   3        0.89       -0.26      0.58 o 
  -2  11   3        0.30       -1.23      2.34 o 
  -1  11   3        7.65        7.39      1.48 o 
   0  11   3       42.30       46.94      3.85 o 
   1  11   3       27.15       30.37      3.02 o 
   2  11   3        2.79        1.88      0.94 o 
   3  11   3        0.02        1.23      0.58 o 
   4  11   3        0.29        0.76      0.57 o 
   5  11   3        0.04        0.88      0.62 o 
   6  11   3        0.01        0.53      0.35 o 
  -8  12   3        2.44        2.35      5.12 o 
  -7  12   3        5.72       11.90      4.98 o 
  -6  12   3        1.37        2.14      2.02 o 
  -5  12   3        5.01        9.49      4.04 o 
  -4  12   3        0.00        0.92      1.48 o 
  -3  12   3        2.81       28.37      6.87 o 
  -2  12   3        2.04        1.51      1.18 o 
  -1  12   3        0.92        0.91      1.34 o 
   0  12   3        5.93        7.59      3.21 o 
   1  12   3       11.58       11.20      2.69 o 
   2  12   3        4.57        4.88      1.59 o 
   3  12   3       21.00       29.50      3.93 o 
   4  12   3        3.72        3.14      1.27 o 
   5  12   3        7.52        4.98      1.71 o 
   6  12   3        0.02       -0.22      1.00 o 
  -7  13   3        0.59        2.36      3.00 o 
  -6  13   3        0.98       -0.77      2.35 o 
  -5  13   3        0.87        1.64      2.20 o 
  -4  13   3        3.06        0.19      1.10 o 
  -3  13   3        2.30        3.18      4.11 o 
  -2  13   3        4.37        5.27      2.32 o 
  -1  13   3       11.98       13.27      4.36 o 
   0  13   3        0.42        0.49      0.34 o 
   1  13   3        0.17        0.70      1.02 o 
   2  13   3        2.07        1.14      0.65 o 
   3  13   3       39.20       49.25      5.26 o 
   4  13   3        0.60        0.10      2.41 o 
   5  13   3        0.76        1.16      1.13 o 
  -6  14   3        1.44        6.42      4.06 o 
  -5  14   3        0.00       -3.09      3.09 o 
  -4  14   3        5.91        6.75      4.37 o 
  -3  14   3        2.66        2.45      2.11 o 
  -2  14   3        0.39       -1.50      2.10 o 
  -1  14   3       12.96       14.18      5.08 o 
   0  14   3        0.37       -1.26      2.19 o 
   1  14   3        1.97        4.21      1.73 o 
   2  14   3        3.47        3.47      2.62 o 
   3  14   3        5.81       10.39      2.54 o 
   4  14   3        1.77        1.15      1.34 o 
  -4  15   3        0.47        6.17      4.06 o 
  -3  15   3        1.02        2.63      2.94 o 
  -2  15   3        6.34        6.98      3.72 o 
  -1  15   3        1.48        3.09      2.93 o 
   0  15   3       17.97       26.52      6.88 o 
   1  15   3        9.21       11.61      3.25 o 
   2  15   3        2.67        0.29      0.86 o 
 -11   0   4       21.61       30.07      6.80 o 
 -10   0   4        1.02        0.91      0.57 o 
  -9   0   4        1.91        1.11      1.35 o 
  -8   0   4        6.04        4.46      1.17 o 
  -7   0   4       16.34       -2.19      4.93 o 
  -6   0   4        9.34       11.28      1.27 o 
  -5   0   4       72.75       72.22      3.89 o 
  -4   0   4      867.03      893.02     10.20 o 
  -3   0   4     2485.69     2493.83     24.61 o 
  -2   0   4       18.07       19.35      1.80 o 
  -1   0   4       16.52       18.98      1.49 o 
   0   0   4       17.65       15.21      1.40 o 
   1   0   4       84.45       73.04      6.60 o 
   2   0   4      169.05      175.90      5.75 o 
   3   0   4      141.44      130.15      4.79 o 
   4   0   4      317.47      318.79      9.25 o 
   5   0   4        5.82        5.00      1.26 o 
   6   0   4       11.90       13.99      3.08 o 
   7   0   4        1.44        2.08      0.95 o 
   8   0   4        2.14        3.09      1.88 o 
   9   0   4        1.29        0.22      1.93 o 
 -11   1   4        2.03        1.55      1.23 o 
 -10   1   4        3.90        4.39      1.73 o 
  -9   1   4       12.73       13.99      2.49 o 
  -8   1   4        1.06        1.25      0.79 o 
  -7   1   4       11.66        9.42      0.92 o 
  -6   1   4       33.24       27.07      4.24 o 
  -5   1   4       73.15       64.08      4.32 o 
  -4   1   4     1391.96     1405.24     12.92 o 
  -3   1   4     1083.65     1054.83      8.30 o 
  -2   1   4      370.01      372.05      4.00 o 
  -1   1   4      303.20      316.09      4.31 o 
   0   1   4      109.19      111.59      7.72 o 
   1   1   4       46.15       44.16      2.16 o 
   2   1   4      139.52      141.65      3.06 o 
   3   1   4        3.10        3.16      0.40 o 
   4   1   4      224.47      226.94      3.74 o 
   5   1   4       66.56       61.08      2.39 o 
   6   1   4        7.31        6.18      1.51 o 
   7   1   4        3.31        1.16      0.55 o 
   8   1   4        0.00        0.04      0.44 o 
   9   1   4        6.08        6.06      2.31 o 
 -11   2   4        5.80        5.47      1.72 o 
 -10   2   4        0.18        1.13      0.47 o 
  -9   2   4        2.44        1.80      0.87 o 
  -8   2   4       20.32        9.76      5.56 o 
  -7   2   4       49.79       31.82      7.23 o 
  -6   2   4        2.23        2.74      0.51 o 
  -5   2   4       55.85       56.20      2.54 o 
  -4   2   4        2.91        2.76      0.82 o 
  -3   2   4      116.95      117.29      3.64 o 
  -2   2   4      115.39      115.88      2.47 o 
  -1   2   4        0.32        0.77      0.20 o 
   0   2   4      200.05      211.45      5.51 o 
   1   2   4      160.87      172.95      3.98 o 
   2   2   4      183.78      192.06      3.51 o 
   3   2   4        0.21       -0.15      0.41 o 
   4   2   4       90.28       86.24      3.21 o 
   5   2   4      234.49      248.30      5.56 o 
   6   2   4        0.07        0.08      0.41 o 
   7   2   4        0.47       -0.15      0.36 o 
   8   2   4        1.50        1.14      1.01 o 
   9   2   4        0.00       -0.23      1.13 o 
 -11   3   4        0.22       -0.70      1.04 o 
 -10   3   4        1.59        0.17      0.84 o 
  -9   3   4        4.05        4.06      1.29 o 
  -8   3   4        1.88        3.05      0.64 o 
  -7   3   4        1.70        0.98      0.38 o 
  -6   3   4       21.19       21.88      1.51 o 
  -5   3   4        6.67        8.25      1.01 o 
  -4   3   4       53.44       49.00      2.74 o 
  -3   3   4       97.63       96.44      2.82 o 
  -2   3   4        0.83        0.66      0.34 o 
  -1   3   4      106.33      102.74      4.26 o 
   0   3   4       59.34       65.99      2.65 o 
   1   3   4        2.24        1.81      0.32 o 
   2   3   4       26.35       26.26      2.23 o 
   3   3   4        3.83        2.95      0.84 o 
   4   3   4        6.18       10.17      1.63 o 
   5   3   4        0.35        0.41      0.61 o 
   6   3   4        0.06        0.07      0.30 o 
   7   3   4        1.45        2.44      0.97 o 
   8   3   4        0.06       -0.62      0.62 o 
 -11   4   4        0.02        0.61      0.54 o 
 -10   4   4        0.05        0.22      0.73 o 
  -9   4   4        0.23        0.33      0.60 o 
  -8   4   4        1.07        1.01      0.86 o 
  -7   4   4        9.00        8.77      0.94 o 
  -6   4   4       10.34       11.41      1.14 o 
  -5   4   4        4.71        4.55      0.75 o 
  -4   4   4       97.94       93.52      3.76 o 
  -3   4   4       59.89       58.40      2.90 o 
  -2   4   4        0.08        0.20      0.16 o 
  -1   4   4      134.52      132.72      3.09 o 
   0   4   4       75.11       81.38      2.68 o 
   1   4   4      154.03      148.22      4.35 o 
   2   4   4       28.68       30.93      2.29 o 
   3   4   4        4.44        1.85      1.57 o 
   4   4   4        1.51        1.85      0.96 o 
   5   4   4      120.58      120.55      7.02 o 
   6   4   4        1.03        0.23      0.44 o 
   7   4   4        4.08        3.40      1.01 o 
   8   4   4        4.45        6.44      1.60 o 
 -11   5   4        0.03       -0.10      0.70 o 
 -10   5   4        0.45       -0.37      0.38 o 
  -9   5   4        4.78        4.21      1.40 o 
  -8   5   4        0.59        0.15      0.59 o 
  -7   5   4        9.49        9.69      1.08 o 
  -6   5   4       12.05       12.00      1.41 o 
  -5   5   4       21.16       16.40      3.18 o 
  -4   5   4        5.14        5.26      0.96 o 
  -3   5   4        9.34       10.34      1.08 o 
  -2   5   4       40.96       43.21      2.03 o 
  -1   5   4        5.85        6.33      0.91 o 
   0   5   4      127.08      124.87      3.44 o 
   1   5   4        0.29        0.24      0.18 o 
   2   5   4       27.37       29.97      2.07 o 
   3   5   4       12.95       10.71      1.64 o 
   4   5   4        0.11       -0.29      0.57 o 
   5   5   4        3.99        3.59      0.81 o 
   6   5   4        9.78        6.83      1.31 o 
   7   5   4       13.72       19.23      2.61 o 
   8   5   4        3.56        5.31      1.44 o 
 -10   6   4        0.00        1.15      0.98 o 
  -9   6   4        0.25       -0.37      0.62 o 
  -8   6   4       20.69       25.20      2.18 o 
  -7   6   4        1.50        0.68      0.41 o 
  -6   6   4        0.36        0.57      0.43 o 
  -5   6   4        2.12        0.87      0.70 o 
  -4   6   4        0.04        0.03      0.13 o 
  -3   6   4        1.50        1.57      0.55 o 
  -2   6   4        8.78        8.02      1.52 o 
  -1   6   4        4.60        5.07      1.06 o 
   0   6   4       34.31       24.60      3.96 o 
   1   6   4      104.64      109.36      4.36 o 
   2   6   4        2.77        2.48      0.57 o 
   3   6   4       15.82       13.88      1.37 o 
   4   6   4       27.19       23.32      1.72 o 
   5   6   4        3.20        0.81      0.64 o 
   6   6   4        4.14        5.48      1.06 o 
   7   6   4        0.20        0.79      0.69 o 
   8   6   4        5.52        7.31      1.56 o 
 -10   7   4        0.11       -0.91      0.91 o 
  -9   7   4       11.94       13.32      2.87 o 
  -8   7   4        0.09        0.09      0.44 o 
  -7   7   4        0.04        0.13      0.83 o 
  -6   7   4        2.01        1.51      0.71 o 
  -5   7   4        0.05       -0.15      0.64 o 
  -4   7   4       60.36       61.85      3.25 o 
  -3   7   4       64.86       62.33      4.85 o 
  -2   7   4        0.09        0.13      0.56 o 
  -1   7   4        9.05        9.12      1.27 o 
   0   7   4        8.50        9.38      1.26 o 
   1   7   4       14.68       11.73      3.28 o 
   2   7   4       59.19       51.87      4.92 o 
   3   7   4        1.60        0.87      0.50 o 
   4   7   4       66.69       70.29      4.88 o 
   5   7   4        0.13        0.21      0.37 o 
   6   7   4        1.48        0.51      0.59 o 
   7   7   4        0.05        0.09      0.26 o 
 -10   8   4        0.23       -0.28      0.74 o 
  -9   8   4        0.97        1.36      0.88 o 
  -8   8   4        0.05        0.70      0.69 o 
  -7   8   4       24.15       30.70      3.11 o 
  -6   8   4        1.14        1.41      0.61 o 
  -5   8   4       13.78       14.42      1.60 o 
  -4   8   4       19.03       33.41      2.60 o 
  -3   8   4       26.53       28.33      2.91 o 
  -2   8   4       30.81       30.60      3.40 o 
  -1   8   4        0.34        0.12      0.25 o 
   0   8   4       72.09       76.87      3.96 o 
   1   8   4       15.71       12.08      3.05 o 
   2   8   4        3.10        4.50      1.13 o 
   3   8   4        0.00       -0.42      0.42 o 
   4   8   4        0.86       -0.11      0.72 o 
   5   8   4        0.56        1.32      0.51 o 
   6   8   4        0.12        0.29      0.70 o 
   7   8   4        0.00        0.41      0.33 o 
  -9   9   4        6.83        8.31      2.10 o 
  -8   9   4        8.30        9.97      2.53 o 
  -7   9   4       12.32       16.68      2.47 o 
  -6   9   4        0.17        0.30      0.49 o 
  -5   9   4        0.45        0.93      0.81 o 
  -4   9   4        3.52        2.51      0.77 o 
  -3   9   4        0.16       -0.67      0.85 o 
  -2   9   4        1.56        1.73      0.86 o 
  -1   9   4        0.00        0.36      0.77 o 
   0   9   4      136.36      149.79      7.64 o 
   1   9   4       32.49       34.45      2.66 o 
   2   9   4      151.08      167.59      6.27 o 
   3   9   4       17.47       18.22      1.93 o 
   4   9   4        4.25        2.42      0.96 o 
   5   9   4        4.03        3.36      1.19 o 
   6   9   4        0.98        0.39      0.55 o 
   7   9   4        0.80        1.07      0.70 o 
  -9  10   4        0.14       -0.87      1.18 o 
  -8  10   4        2.65        3.54      1.32 o 
  -7  10   4       65.37       90.41      5.87 o 
  -6  10   4        0.03        0.43      1.13 o 
  -5  10   4       14.68       15.87      3.13 o 
  -4  10   4       18.18       22.31      4.27 o 
  -3  10   4       22.80       25.68      4.50 o 
  -2  10   4       23.66       28.94      4.63 o 
  -1  10   4        1.18       -0.09      0.72 o 
   0  10   4      128.37      140.05      9.45 o 
   1  10   4       37.06       37.07      3.88 o 
   2  10   4        4.27        3.84      0.86 o 
   3  10   4        0.00        0.44      0.51 o 
   4  10   4        0.19        0.64      0.53 o 
   5  10   4        1.63        2.88      1.14 o 
   6  10   4        2.74        2.10      1.02 o 
  -8  11   4        1.30        0.44      0.73 o 
  -7  11   4        9.22       10.70      2.81 o 
  -6  11   4       28.25       29.85     12.60 o 
  -5  11   4        0.01       -2.26      2.26 o 
  -4  11   4        0.46        0.20      0.88 o 
  -3  11   4        1.34        0.78      1.89 o 
  -2  11   4        3.64        2.52      1.21 o 
  -1  11   4       95.78      108.47      9.08 o 
   0  11   4      117.24      132.63      9.68 o 
   1  11   4        8.43        6.43      1.61 o 
   2  11   4        0.36       -0.30      0.30 o 
   3  11   4        0.06        0.72      0.39 o 
   4  11   4        3.79        4.30      1.21 o 
   5  11   4        0.46        0.39      0.39 o 
  -7  12   4        6.14        7.76      2.76 o 
  -6  12   4        0.42        1.52      2.00 o 
  -5  12   4        0.17       -0.42      0.82 o 
  -4  12   4       21.03       17.44     11.01 o 
  -3  12   4       22.30       32.34      5.52 o 
  -2  12   4        0.02       -0.13      0.74 o 
  -1  12   4        0.01        1.16      0.65 o 
   0  12   4        3.20        5.27      2.02 o 
   1  12   4        3.34        3.32      1.53 o 
   2  12   4        0.95        0.61      0.52 o 
   3  12   4        3.24        4.70      1.93 o 
   4  12   4        0.33        2.46      1.65 o 
   5  12   4        0.14       -1.22      1.22 o 
  -6  13   4        1.20       -0.30      0.55 o 
  -5  13   4        0.14       -2.74      2.74 o 
  -4  13   4        1.13        0.22      0.26 o 
  -3  13   4        0.05       -0.63      1.33 o 
  -2  13   4        0.53       -0.40      0.40 o 
  -1  13   4        1.14        1.78      1.45 o 
   0  13   4        0.48        0.38      0.49 o 
   1  13   4        2.18        1.97      1.75 o 
   2  13   4        5.59        5.32      1.44 o 
   3  13   4        5.37        7.63      2.59 o 
   4  13   4        0.37        2.50      1.83 o 
  -5  14   4        0.46       -2.32      2.32 o 
  -4  14   4        0.03       -1.48      2.79 o 
  -3  14   4        0.51       -0.39      1.50 o 
  -2  14   4        0.10       -1.64      1.64 o 
  -1  14   4        0.01        0.43      1.54 o 
   0  14   4        1.72        2.29      1.63 o 
   1  14   4        2.36        2.10      1.17 o 
   2  14   4        1.46        3.21      1.49 o 
  -3  15   4        0.02       -1.01      1.19 o 
  -2  15   4        1.53        2.48      1.57 o 
  -1  15   4        6.14       12.62      3.79 o 
   0  15   4        0.01        1.27      1.23 o 
 -11   1   5        0.00       -0.56      1.07 o 
 -10   1   5        0.05        1.09      1.63 o 
  -9   1   5        0.22        1.12      1.36 o 
  -8   1   5        0.24       -1.86      1.86 o 
  -7   1   5        0.33        0.08      0.12 o 
  -6   1   5        0.05        0.24      0.20 o 
  -5   1   5       42.20       35.38      2.92 o 
  -4   1   5        9.79        8.73      0.79 o 
  -3   1   5        1.33        0.88      0.37 o 
  -2   1   5       12.37       12.05      0.99 o 
  -1   1   5        5.44        4.72      0.65 o 
   0   1   5       51.00       46.45      2.12 o 
   1   1   5       33.73       31.23      2.87 o 
   2   1   5        0.86        0.43      0.19 o 
   3   1   5       24.59       17.32      2.70 o 
   4   1   5        2.64        1.94      0.45 o 
   5   1   5        4.88        4.18      1.35 o 
   6   1   5        7.90        7.79      2.07 o 
   7   1   5        1.11       -0.64      0.64 o 
   8   1   5        1.38        1.83      0.96 o 
 -11   2   5        0.01        0.13      1.60 o 
 -10   2   5        1.59        2.18      1.00 o 
  -9   2   5        2.89        4.82      1.63 o 
  -8   2   5        6.67        5.62      1.52 o 
  -7   2   5        2.65        2.80      0.65 o 
  -6   2   5        0.49        0.64      0.29 o 
  -5   2   5       66.72       63.38      3.18 o 
  -4   2   5      122.84      123.66      3.08 o 
  -3   2   5        0.09        0.13      0.23 o 
  -2   2   5        2.06        2.42      0.45 o 
  -1   2   5        0.51        0.38      0.30 o 
   0   2   5        1.15        1.20      0.26 o 
   1   2   5       13.32       13.76      1.63 o 
   2   2   5        8.88        8.67      0.92 o 
   3   2   5       45.91       45.57      3.61 o 
   4   2   5      173.15      166.92      6.53 o 
   5   2   5        0.00       -0.24      1.07 o 
   6   2   5        0.07        1.13      0.81 o 
   7   2   5        0.07       -0.08      0.54 o 
   8   2   5        1.75        1.99      1.09 o 
 -11   3   5        0.01       -0.51      0.89 o 
 -10   3   5        0.01       -0.26      0.75 o 
  -9   3   5        4.24        4.42      1.26 o 
  -8   3   5        0.58       -0.15      0.54 o 
  -7   3   5        1.18        1.73      0.62 o 
  -6   3   5       10.51       10.53      1.62 o 
  -5   3   5       10.86        9.13      1.25 o 
  -4   3   5        5.35        6.22      1.04 o 
  -3   3   5       32.31       31.95      2.09 o 
  -2   3   5       45.62       47.48      2.33 o 
  -1   3   5      138.05      150.35      4.77 o 
   0   3   5      182.88      186.19      5.32 o 
   1   3   5        7.74        8.41      1.09 o 
   2   3   5        0.03       -0.11      0.11 o 
   3   3   5       51.82       48.07      4.12 o 
   4   3   5        7.05        7.85      1.80 o 
   5   3   5        0.00       -0.25      1.96 o 
   6   3   5        0.06        1.28      0.72 o 
   7   3   5        7.89        8.91      2.18 o 
 -11   4   5        0.01       -1.01      1.01 o 
 -10   4   5        1.03        0.37      0.60 o 
  -9   4   5        0.01       -0.03      0.16 o 
  -8   4   5       32.83       34.58      3.37 o 
  -7   4   5        7.79        8.62      1.15 o 
  -6   4   5        0.20        0.39      0.10 o 
  -5   4   5        0.26       -0.28      0.28 o 
  -4   4   5       64.40       59.14      2.40 o 
  -3   4   5        5.40        6.80      1.04 o 
  -2   4   5        1.38        0.84      0.32 o 
  -1   4   5       42.34       50.24      2.59 o 
   0   4   5      103.21      110.28      3.39 o 
   1   4   5        8.82        8.35      1.38 o 
   2   4   5        9.26        7.98      0.93 o 
   3   4   5        0.00       -0.17      0.86 o 
   4   4   5        1.23        1.39      0.57 o 
   5   4   5        1.46        0.69      1.44 o 
   6   4   5        0.20        0.51      0.57 o 
   7   4   5        9.84       13.17      2.33 o 
 -10   5   5        0.25        0.30      0.46 o 
  -9   5   5        1.14        0.84      0.46 o 
  -8   5   5        0.34       -0.17      0.53 o 
  -7   5   5        0.12        0.21      0.36 o 
  -6   5   5        1.56        1.67      0.74 o 
  -5   5   5       65.11       56.94      5.94 o 
  -4   5   5       40.25       33.61      3.71 o 
  -3   5   5        2.73        2.17      0.42 o 
  -2   5   5       16.32       17.96      1.65 o 
  -1   5   5       44.17       44.27      3.23 o 
   0   5   5       66.97       65.20      3.19 o 
   1   5   5       15.95       17.27      1.39 o 
   2   5   5        1.10        0.99      0.47 o 
   3   5   5       45.72       46.35      5.16 o 
   4   5   5        6.64        4.77      1.57 o 
   5   5   5        1.41       -0.20      0.66 o 
   6   5   5        0.33        0.82      0.62 o 
   7   5   5        2.62        2.60      0.97 o 
 -10   6   5        0.48        0.31      0.81 o 
  -9   6   5        3.09        3.26      1.42 o 
  -8   6   5        0.37        0.20      0.74 o 
  -7   6   5        4.00        2.69      1.00 o 
  -6   6   5        0.22        0.57      0.57 o 
  -5   6   5        0.04        0.22      0.28 o 
  -4   6   5       90.77       87.19      5.70 o 
  -3   6   5        0.03       -0.11      0.35 o 
  -2   6   5        2.85        1.82      0.43 o 
  -1   6   5        8.55        7.17      0.90 o 
   0   6   5        5.25        5.84      0.90 o 
   1   6   5       11.06       11.90      1.27 o 
   2   6   5        9.31        9.19      0.92 o 
   3   6   5       27.00       28.25      3.54 o 
   4   6   5        0.06        0.25      0.75 o 
   5   6   5        0.00       -0.39      0.73 o 
   6   6   5        2.77        2.90      1.01 o 
   7   6   5        0.09       -0.26      0.26 o 
 -10   7   5        0.23       -0.24      0.81 o 
  -9   7   5        4.13        6.88      2.13 o 
  -8   7   5        0.02       -0.12      0.64 o 
  -7   7   5        0.73        0.22      0.37 o 
  -6   7   5        3.51        3.08      0.88 o 
  -5   7   5       25.19       22.82      2.59 o 
  -4   7   5       14.44       16.33      1.64 o 
  -3   7   5        8.54       10.56      1.37 o 
  -2   7   5        0.04        0.74      0.39 o 
  -1   7   5        0.45        0.14      0.27 o 
   0   7   5        2.22        1.65      0.71 o 
   1   7   5        0.13        0.79      0.50 o 
   2   7   5       37.00       36.73      2.96 o 
   3   7   5       20.44       22.37      3.28 o 
   4   7   5       11.26        8.92      2.08 o 
   5   7   5        1.83        2.42      0.93 o 
   6   7   5        1.69        1.39      0.51 o 
  -9   8   5        7.83        9.28      2.39 o 
  -8   8   5       11.94       14.69      2.65 o 
  -7   8   5        0.53        0.77      0.68 o 
  -6   8   5        0.78        1.06      0.55 o 
  -5   8   5        0.75        1.03      0.37 o 
  -4   8   5        7.71        7.19      1.15 o 
  -3   8   5        0.15       -0.45      0.49 o 
  -2   8   5       21.22       24.41      2.57 o 
  -1   8   5       89.87       93.25      6.61 o 
   0   8   5      185.67      189.00      8.65 o 
   1   8   5        1.98        3.73      0.95 o 
   2   8   5        2.06        2.63      0.74 o 
   3   8   5        6.75        8.13      2.05 o 
   4   8   5        1.21        0.55      0.33 o 
   5   8   5        1.10        2.28      0.93 o 
   6   8   5        0.45        0.44      0.45 o 
  -9   9   5        1.93        3.62      1.16 o 
  -8   9   5        0.16        0.27      0.39 o 
  -7   9   5       18.14       25.15      3.06 o 
  -6   9   5        0.84        2.08      0.70 o 
  -5   9   5        0.19        0.26      0.43 o 
  -4   9   5        0.06        0.38      0.46 o 
  -3   9   5        2.85        4.59      1.12 o 
  -2   9   5       35.73       38.75      4.17 o 
  -1   9   5        3.68        3.05      1.15 o 
   0   9   5        0.09        0.00      0.55 o 
   1   9   5       36.98       42.00      3.65 o 
   2   9   5        4.27        4.83      1.12 o 
   3   9   5        0.19        0.27      1.08 o 
   4   9   5        0.44        0.07      0.27 o 
   5   9   5        0.68        0.10      0.69 o 
  -8  10   5        0.03        0.90      0.74 o 
  -7  10   5        1.71        2.35      0.99 o 
  -6  10   5        3.94        5.75      1.53 o 
  -5  10   5        0.30        0.79      0.71 o 
  -4  10   5        0.85       -0.12      0.71 o 
  -3  10   5        0.14       -0.38      0.59 o 
  -2  10   5       12.04       12.98      2.49 o 
  -1  10   5        3.86        3.26      1.07 o 
   0  10   5        0.79        0.93      0.44 o 
   1  10   5        4.73        4.55      1.47 o 
   2  10   5        2.55        3.08      1.17 o 
   3  10   5        5.45        8.84      1.89 o 
   4  10   5        0.40       -0.25      0.57 o 
   5  10   5        3.49        5.00      1.04 o 
  -8  11   5        2.01        2.27      1.13 o 
  -7  11   5        4.83        6.08      1.60 o 
  -6  11   5        0.58        1.06      0.58 o 
  -5  11   5        0.24        0.06      0.64 o 
  -4  11   5        0.00        0.11      0.30 o 
  -3  11   5        3.15        1.97      0.88 o 
  -2  11   5        7.62        7.14      1.92 o 
  -1  11   5        8.57       11.31      2.38 o 
   0  11   5        2.48        1.82      0.86 o 
   1  11   5        1.93        1.40      0.50 o 
   2  11   5        1.13        2.13      0.97 o 
   3  11   5        0.00        0.66      0.73 o 
   4  11   5        0.01        0.07      0.54 o 
  -7  12   5        0.00       -0.84      1.13 o 
  -6  12   5        1.29        2.11      1.22 o 
  -5  12   5        0.56        0.34      1.12 o 
  -4  12   5        0.00       -0.18      0.62 o 
  -3  12   5        1.01        0.23      0.67 o 
  -2  12   5        5.84        9.04      2.12 o 
  -1  12   5        0.85        1.32      1.56 o 
   0  12   5        7.48        5.52      1.68 o 
   1  12   5       13.20       19.88      2.77 o 
   2  12   5        1.65        0.63      1.02 o 
   3  12   5        4.61        4.24      2.67 o 
  -5  13   5        0.77        0.45      0.60 o 
  -4  13   5        0.71        0.08      1.31 o 
  -3  13   5        0.85        1.92      1.04 o 
  -2  13   5        2.59        1.88      0.79 o 
  -1  13   5        0.12       -0.90      1.15 o 
   0  13   5        0.21       -0.05      0.53 o 
   1  13   5        8.86       13.29      2.98 o 
   2  13   5        4.44        6.69      2.65 o 
  -3  14   5        4.94        3.95      1.44 o 
  -2  14   5        0.58        1.03      1.13 o 
  -1  14   5        0.26       -0.53      1.09 o 
   0  14   5        0.00        0.28      0.64 o 
 -11   0   6        0.03       -0.45      0.73 o 
 -10   0   6        0.10        1.86      2.28 o 
  -7   0   6       11.99       12.87      1.78 o 
  -6   0   6        0.03       32.80     15.46 o 
  -5   0   6      699.99      689.82     13.61 o 
  -4   0   6       12.69       12.04      2.10 o 
  -3   0   6        2.10        6.66      2.41 o 
  -2   0   6        7.74        6.51      1.58 o 
  -1   0   6        6.07        3.99      1.09 o 
   0   0   6       36.23       40.83      2.77 o 
   1   0   6        5.74        7.16      1.96 o 
   2   0   6        6.38        7.42      1.44 o 
   3   0   6       46.88       48.41      5.63 o 
   4   0   6        0.06        0.00      0.38 o 
   5   0   6        0.81        1.77      1.41 o 
   6   0   6        1.24       -2.47      2.47 o 
   7   0   6        0.00        2.89      3.08 o 
 -11   1   6        1.04       -0.11      0.94 o 
 -10   1   6        0.65        1.30      1.42 o 
  -9   1   6        0.67        0.79      0.43 o 
  -8   1   6        3.40        3.10      1.25 o 
  -7   1   6        2.55        1.37      0.42 o 
  -6   1   6       87.31       73.83     10.22 o 
  -5   1   6       14.00       13.93      1.36 o 
  -4   1   6        2.09        3.59      0.80 o 
  -3   1   6       15.08       17.05      1.37 o 
  -2   1   6       53.68       56.59      3.50 o 
  -1   1   6       19.52       19.58      1.74 o 
   0   1   6        0.77        0.19      0.30 o 
   1   1   6        5.88        3.23      0.63 o 
   2   1   6      199.67      196.55      5.38 o 
   3   1   6       80.61       80.28      5.13 o 
   4   1   6       17.48       18.29      2.55 o 
   5   1   6        0.69        0.53      0.93 o 
   6   1   6        0.06       -0.55      0.55 o 
   7   1   6        3.04        6.04      2.08 o 
 -11   2   6        0.00        0.32      0.81 o 
 -10   2   6        0.07        1.02      1.01 o 
  -9   2   6        8.66        7.17      3.49 o 
  -8   2   6        1.15        0.69      1.24 o 
  -7   2   6        6.98        7.76      1.31 o 
  -6   2   6       14.40       15.69      1.79 o 
  -5   2   6      105.45      104.40      4.68 o 
  -4   2   6        2.54        1.10      0.61 o 
  -3   2   6        0.05        0.14      0.22 o 
  -2   2   6       35.50       27.63      2.89 o 
  -1   2   6       43.06       40.95      3.58 o 
   0   2   6       31.57       33.02      2.52 o 
   1   2   6        0.21       -0.10      0.23 o 
   2   2   6        1.58        2.05      0.51 o 
   3   2   6       22.54       17.74      4.27 o 
   4   2   6        5.56        4.14      1.95 o 
   5   2   6        2.06        1.71      0.99 o 
   6   2   6        1.67        1.90      0.92 o 
 -10   3   6        0.38       -0.37      0.55 o 
  -9   3   6        0.05        1.33      1.04 o 
  -8   3   6        4.40        3.81      1.71 o 
  -7   3   6        0.06       -0.71      0.71 o 
  -6   3   6        0.33       22.65      2.50 o 
  -5   3   6        0.82        0.13      0.51 o 
  -4   3   6        2.65        4.05      0.90 o 
  -3   3   6        0.01       19.06      2.76 o 
  -2   3   6       43.22       36.15      3.12 o 
  -1   3   6        9.99       10.85      1.58 o 
   0   3   6        3.06        8.63      1.66 o 
   1   3   6       10.19        8.01      1.23 o 
   2   3   6       10.65       11.82      1.42 o 
   3   3   6       21.77       30.42      4.44 o 
   4   3   6        9.21        6.91      2.17 o 
   5   3   6        0.10       -0.62      0.91 o 
   6   3   6        0.02        0.60      0.96 o 
 -10   4   6        0.14       -0.65      0.65 o 
  -9   4   6        0.64        0.93      0.73 o 
  -8   4   6        0.16        1.56      1.00 o 
  -7   4   6        0.77        0.90      0.43 o 
  -6   4   6       17.41       21.39      2.40 o 
  -5   4   6        1.65        0.93      0.49 o 
  -4   4   6        3.75        1.77      0.49 o 
  -3   4   6       13.43       12.16      1.64 o 
  -2   4   6       12.49       13.31      1.47 o 
  -1   4   6       12.61       15.31      1.69 o 
   0   4   6        5.61        4.81      1.29 o 
   1   4   6        0.02       -0.58      1.24 o 
   2   4   6        4.17        3.52      0.78 o 
   3   4   6       51.96       52.88      5.95 o 
   4   4   6        0.02       -0.29      0.50 o 
   5   4   6        7.23       12.62      3.19 o 
   6   4   6        0.71        0.41      0.96 o 
 -10   5   6        0.88        1.64      1.22 o 
  -9   5   6        0.74       -0.38      0.92 o 
  -8   5   6        1.20        0.81      0.42 o 
  -7   5   6        1.11        1.48      0.97 o 
  -6   5   6        0.91        0.03      0.66 o 
  -5   5   6        0.41        0.70      0.26 o 
  -4   5   6       10.17        9.26      1.15 o 
  -3   5   6        0.02       -0.27      0.29 o 
  -2   5   6        3.42        3.08      0.72 o 
  -1   5   6        0.23        0.03      0.41 o 
   0   5   6        0.90        0.75      0.41 o 
   1   5   6        0.64        0.28      0.37 o 
   2   5   6        0.16        0.06      0.73 o 
   3   5   6        1.91        1.85      1.05 o 
   4   5   6       10.28        7.70      4.76 o 
   5   5   6        6.79        8.76      2.18 o 
   6   5   6        2.20        3.08      1.23 o 
 -10   6   6        2.62        4.82      2.40 o 
  -9   6   6        0.91        0.75      1.03 o 
  -8   6   6        0.01        0.88      0.30 o 
  -7   6   6        0.88        0.02      0.43 o 
  -6   6   6        0.78        3.48      0.82 o 
  -5   6   6        9.15       10.05      1.71 o 
  -4   6   6        0.43        0.18      0.37 o 
  -3   6   6        0.08        1.42      0.57 o 
  -2   6   6        4.42        3.38      0.59 o 
  -1   6   6       26.14       27.36      2.23 o 
   0   6   6       13.67       21.09      1.84 o 
   1   6   6       11.09       10.45      1.35 o 
   2   6   6        0.49        0.35      0.40 o 
   3   6   6        0.02        1.97      1.05 o 
   4   6   6        2.56        3.51      1.19 o 
   5   6   6        1.13        3.13      1.22 o 
   6   6   6        1.10        0.93      0.47 o 
  -9   7   6        0.45        0.00      0.71 o 
  -8   7   6        0.00       -0.36      0.70 o 
  -7   7   6        0.24       -0.01      0.40 o 
  -6   7   6        5.70        5.34      1.34 o 
  -5   7   6        2.36        3.92      1.14 o 
  -4   7   6        0.50       -0.03      0.51 o 
  -3   7   6        5.32        6.10      0.95 o 
  -2   7   6        2.09        3.32      0.84 o 
  -1   7   6        2.90        3.43      0.76 o 
   0   7   6       15.83       18.44      1.82 o 
   1   7   6        0.15        0.16      0.42 o 
   2   7   6       26.07       31.15      4.02 o 
   3   7   6        0.01       -0.55      0.70 o 
   4   7   6        0.77       -0.78      1.02 o 
   5   7   6        0.01        0.52      0.88 o 
  -9   8   6        4.56        6.99      2.15 o 
  -8   8   6        0.14        0.72      0.50 o 
  -7   8   6        2.46        1.00      0.76 o 
  -6   8   6        0.78        0.89      0.42 o 
  -5   8   6       14.50       15.55      2.32 o 
  -4   8   6        3.33        3.73      1.06 o 
  -3   8   6        2.39        2.55      0.89 o 
  -2   8   6        1.20        0.80      0.34 o 
  -1   8   6       29.63       35.22      2.78 o 
   0   8   6       18.61       20.00      2.03 o 
   1   8   6        3.35        3.62      1.06 o 
   2   8   6        0.92        0.54      0.84 o 
   3   8   6        0.73       -0.38      0.84 o 
   4   8   6        0.76        0.79      1.26 o 
   5   8   6        0.03       -0.28      0.81 o 
  -8   9   6        2.81        1.88      1.29 o 
  -7   9   6        1.41        2.27      1.01 o 
  -6   9   6        0.84        2.19      0.81 o 
  -5   9   6        0.07        1.12      0.66 o 
  -4   9   6        0.71        1.78      0.70 o 
  -3   9   6        1.01        2.04      1.00 o 
  -2   9   6       59.17       73.11      4.76 o 
  -1   9   6        3.33        4.75      1.17 o 
   0   9   6       16.16       23.91      2.38 o 
   1   9   6       14.27       14.49      2.16 o 
   2   9   6        5.21        2.70      1.42 o 
   3   9   6        1.57        4.96      1.61 o 
   4   9   6        0.19       -0.41      1.04 o 
  -7  10   6        0.88        1.20      1.02 o 
  -6  10   6        2.78        2.29      0.97 o 
  -5  10   6        4.86        6.03      1.58 o 
  -4  10   6        4.40        6.28      1.53 o 
  -3  10   6        0.22        1.10      0.76 o 
  -2  10   6        8.13        8.41      1.70 o 
  -1  10   6       57.67       61.25      5.61 o 
   0  10   6        5.32        5.10      1.51 o 
   1  10   6        0.46       -0.77      0.78 o 
   2  10   6        0.00       -0.20      0.35 o 
   3  10   6        0.13        0.32      0.57 o 
  -7  11   6        0.03        0.26      0.80 o 
  -6  11   6        0.36       -0.56      0.64 o 
  -5  11   6        0.35        0.04      0.78 o 
  -4  11   6        0.27       -0.03      0.37 o 
  -3  11   6       12.41       16.18      2.47 o 
  -2  11   6       42.94       52.95      5.46 o 
  -1  11   6        0.54       -0.02      0.64 o 
   0  11   6        0.55        0.04      0.47 o 
   1  11   6        0.00        0.58      1.14 o 
   2  11   6        2.13        1.04      1.25 o 
   3  11   6        0.37       -0.18      1.84 o 
  -5  12   6        5.00        5.96      1.71 o 
  -4  12   6        0.17        0.09      0.80 o 
  -3  12   6        0.60        1.10      0.52 o 
  -2  12   6        0.56        1.18      0.87 o 
  -1  12   6        0.06       -0.34      0.61 o 
   0  12   6        0.85        2.68      1.43 o 
   1  12   6        1.44        3.23      1.97 o 
  -3  13   6        0.32       -0.83      1.24 o 
  -2  13   6        0.04        0.49      0.60 o 
  -1  13   6        0.08       -0.24      0.24 o 
 -10   1   7        0.16       -0.18      0.59 o 
  -9   1   7        0.04        0.86      1.10 o 
  -8   1   7        0.02       -2.29      3.88 o 
  -7   1   7        6.60        8.21      2.36 o 
  -6   1   7        0.05        0.44      0.77 o 
  -5   1   7        0.86        1.62      0.75 o 
  -4   1   7        0.01        0.59      0.51 o 
  -3   1   7        0.16       -0.41      0.41 o 
  -2   1   7        4.54        2.77      0.71 o 
  -1   1   7        2.53        3.20      0.88 o 
   0   1   7        0.14        0.13      0.35 o 
   1   1   7        9.72       10.83      1.92 o 
   2   1   7        1.20        0.12      0.43 o 
   3   1   7        0.07       -0.30      0.78 o 
   4   1   7        3.99        3.90      2.50 o 
   5   1   7        0.98       -0.96      0.96 o 
 -10   2   7        0.81        3.24      2.48 o 
  -9   2   7        0.08        0.77      1.70 o 
  -8   2   7        0.02        2.25      2.60 o 
  -7   2   7        2.20        1.09      0.42 o 
  -6   2   7       28.20       27.67      3.54 o 
  -5   2   7        0.55        0.15      0.26 o 
  -4   2   7        2.07        1.93      0.72 o 
  -3   2   7        3.34        3.91      1.12 o 
  -2   2   7       10.92        9.99      1.52 o 
  -1   2   7        2.75        1.43      0.70 o 
   0   2   7        6.51        5.83      1.50 o 
   1   2   7        2.41        3.28      1.22 o 
   2   2   7       63.34       69.15      7.03 o 
   3   2   7        0.78       -0.70      0.96 o 
   4   2   7        0.20        0.16      0.89 o 
   5   2   7        0.15        0.82      1.05 o 
 -10   3   7        0.48       -0.49      0.49 o 
  -9   3   7        0.87       -0.06      0.94 o 
  -8   3   7        1.24        2.12      1.09 o 
  -7   3   7        4.19        3.72      1.04 o 
  -6   3   7        0.41        0.76      0.60 o 
  -5   3   7        1.51        2.38      0.86 o 
  -4   3   7        3.58        3.27      1.36 o 
  -3   3   7       11.29       12.00      2.15 o 
  -2   3   7        6.80        6.31      1.54 o 
  -1   3   7        0.27        0.68      0.56 o 
   0   3   7        0.14       -0.07      0.70 o 
   1   3   7       12.22       13.12      2.06 o 
   2   3   7        8.29       11.93      2.80 o 
   3   3   7        1.33        0.51      0.97 o 
   4   3   7        0.02       -0.78      1.01 o 
   5   3   7        5.18        7.29      2.63 o 
  -9   4   7        0.21       -0.88      0.88 o 
  -8   4   7        0.15       -0.37      0.87 o 
  -7   4   7        0.59        0.16      0.36 o 
  -6   4   7        5.77        5.45      1.18 o 
  -5   4   7        1.38        1.90      0.71 o 
  -4   4   7        0.24        0.76      0.61 o 
  -3   4   7        0.23        0.43      0.28 o 
  -2   4   7       66.93       71.14      5.19 o 
  -1   4   7        0.90        0.83      0.70 o 
   0   4   7        2.93        1.33      0.41 o 
   1   4   7        0.45       -0.69      0.75 o 
   2   4   7        0.28        0.28      0.29 o 
   3   4   7        0.04       -0.34      0.63 o 
   4   4   7        0.06        0.11      1.80 o 
   5   4   7        1.05        5.03      2.28 o 
  -9   5   7        1.27        2.81      2.17 o 
  -8   5   7        0.45        0.27      0.69 o 
  -7   5   7        3.37        3.00      0.98 o 
  -6   5   7        0.24        0.73      0.60 o 
  -5   5   7        2.05        1.31      0.49 o 
  -4   5   7        2.47        1.26      0.63 o 
  -3   5   7        6.37        7.99      1.43 o 
  -2   5   7        3.13        2.89      0.91 o 
  -1   5   7        0.55        0.37      0.30 o 
   0   5   7        0.03       -0.57      0.64 o 
   1   5   7       10.76       11.21      1.95 o 
   2   5   7        1.45        2.41      1.32 o 
   3   5   7        0.58        0.68      1.13 o 
   4   5   7        0.03        0.80      0.74 o 
  -9   6   7        0.32       -0.03      1.26 o 
  -8   6   7        0.04        1.12      0.61 o 
  -7   6   7        0.26        0.16      0.84 o 
  -6   6   7       22.77       28.73      3.47 o 
  -5   6   7        0.00        0.41      0.42 o 
  -4   6   7        0.18        0.41      0.40 o 
  -3   6   7        4.10        3.66      0.90 o 
  -2   6   7        0.05        0.60      0.48 o 
  -1   6   7        0.04       -0.25      0.31 o 
   0   6   7        0.00        0.44      0.90 o 
   1   6   7        1.08        1.18      1.56 o 
   2   6   7        9.01       10.48      2.48 o 
   3   6   7        0.94        0.63      1.07 o 
   4   6   7        1.01        0.80      0.98 o 
  -8   7   7        0.10       -0.14      1.64 o 
  -7   7   7        2.08        5.83      1.62 o 
  -6   7   7        0.37        2.47      1.51 o 
  -5   7   7        3.92        4.10      1.24 o 
  -4   7   7        0.05       -0.10      0.41 o 
  -3   7   7        5.03        4.51      1.00 o 
  -2   7   7        2.62        2.61      0.65 o 
  -1   7   7        4.50        4.14      0.88 o 
   0   7   7       15.50       26.91      3.30 o 
   1   7   7        9.46       10.36      2.31 o 
   2   7   7        3.41        4.03      1.56 o 
   3   7   7        0.68        1.45      1.08 o 
   4   7   7        0.40        0.82      1.14 o 
  -8   8   7        0.48        0.17      1.09 o 
  -7   8   7        0.01        0.48      0.25 o 
  -6   8   7        2.09        2.61      1.10 o 
  -5   8   7        0.19        0.89      0.50 o 
  -4   8   7        4.38        6.11      1.52 o 
  -3   8   7       10.16       13.84      1.87 o 
  -2   8   7       31.09       36.51      2.95 o 
  -1   8   7        2.38        2.54      1.04 o 
   0   8   7        0.54        0.11      0.66 o 
   1   8   7        1.61        2.94      1.18 o 
   2   8   7        0.10        1.82      1.12 o 
   3   8   7        0.01       -0.17      0.59 o 
  -7   9   7        0.10        0.41      0.64 o 
  -6   9   7        0.20       -0.28      0.47 o 
  -5   9   7        0.59        2.27      1.26 o 
  -4   9   7        1.76        1.29      0.86 o 
  -3   9   7        8.86       10.07      1.86 o 
  -2   9   7        0.44        0.69      0.96 o 
  -1   9   7       14.70       17.45      2.59 o 
   0   9   7        1.91        1.70      1.08 o 
   1   9   7        0.27        0.88      0.60 o 
   2   9   7        0.11        3.28      1.56 o 
  -6  10   7        0.14        0.42      0.43 o 
  -5  10   7        0.09       -0.24      0.91 o 
  -4  10   7        5.91        2.86      1.98 o 
  -3  10   7        1.92        2.34      0.73 o 
  -2  10   7        0.54        1.54      1.06 o 
  -1  10   7        0.06        0.21      0.61 o 
   0  10   7        0.56        0.43      1.71 o 
   1  10   7        1.50        1.20      0.60 o 
  -5  11   7        0.33        0.99      0.80 o 
  -4  11   7        0.02        0.35      0.72 o 
  -3  11   7        0.19        0.99      0.83 o 
  -2  11   7        0.00        0.60      0.59 o 
  -1  11   7        0.68        1.87      1.01 o 
   0  11   7        0.51        2.91      1.73 o 
  -8   0   8        1.72        1.44      8.54 o 
  -7   0   8       68.61       69.93     12.88 o 
  -6   0   8        0.02        2.38      1.11 o 
  -5   0   8        0.63        2.06      1.46 o 
  -4   0   8        0.05        3.53      1.21 o 
  -3   0   8        2.44        1.02      0.91 o 
  -2   0   8        1.78        1.86      1.20 o 
  -1   0   8        0.55        0.59      0.95 o 
   0   0   8        4.68        8.37      2.52 o 
   1   0   8       62.38       69.87      7.63 o 
   2   0   8        6.16        4.17      1.83 o 
   3   0   8        0.04       -0.97      1.53 o 
  -9   1   8        0.02        2.20      1.81 o 
  -7   1   8        7.00        3.82      2.33 o 
  -6   1   8        8.71        7.68      2.72 o 
  -5   1   8        3.35        2.39      0.74 o 
  -4   1   8        8.81        9.83      1.83 o 
  -3   1   8        3.01        2.09      0.69 o 
  -2   1   8        0.51        1.04      0.53 o 
  -1   1   8        3.19        2.34      0.79 o 
   0   1   8       37.54       41.12      3.98 o 
   1   1   8        4.66        7.39      1.72 o 
   2   1   8        1.03        0.86      1.06 o 
   3   1   8        0.27        1.14      1.27 o 
  -9   2   8        0.49        1.54      2.87 o 
  -8   2   8        1.66        7.38      3.96 o 
  -7   2   8       11.12       15.94      5.55 o 
  -6   2   8        0.28        0.30      0.48 o 
  -5   2   8        0.12       -0.26      0.78 o 
  -4   2   8        0.30        0.16      0.28 o 
  -3   2   8        9.77        7.71      1.59 o 
  -2   2   8        0.28       -0.06      0.47 o 
  -1   2   8        0.64       -0.49      0.79 o 
   0   2   8        1.89        0.48      0.77 o 
   1   2   8        2.13        1.50      0.77 o 
   2   2   8       11.70       11.71      3.14 o 
   3   2   8        0.13        0.44      0.77 o 
  -9   3   8        0.00       -1.47      2.24 o 
  -8   3   8        1.26        1.15      1.36 o 
  -7   3   8        1.00        0.48      0.66 o 
  -6   3   8        0.11        1.44      0.80 o 
  -5   3   8        0.03        0.36      0.54 o 
  -4   3   8        8.13       10.09      1.89 o 
  -3   3   8        2.43        1.12      0.76 o 
  -2   3   8        1.93        0.15      0.38 o 
  -1   3   8        3.24        3.30      1.11 o 
   0   3   8        1.30        1.00      0.57 o 
   1   3   8        9.11       10.16      3.57 o 
   2   3   8        4.04        4.41      2.02 o 
   3   3   8        0.49        1.79      1.58 o 
  -8   4   8        0.78        8.07      3.95 o 
  -7   4   8        0.47        0.65      0.94 o 
  -6   4   8        1.31        0.15      0.76 o 
  -5   4   8        0.09       -0.30      0.59 o 
  -4   4   8        0.00        7.92      1.78 o 
  -3   4   8        0.97        0.15      0.41 o 
  -2   4   8        0.13        0.09      0.66 o 
  -1   4   8        0.09        0.01      0.64 o 
   0   4   8        1.36        3.93      1.24 o 
   1   4   8        6.09        6.26      2.29 o 
   2   4   8        4.29        4.50      2.07 o 
   3   4   8        1.58        2.88      1.87 o 
  -8   5   8        0.86        1.28      2.08 o 
  -7   5   8        0.08        0.01      0.27 o 
  -6   5   8        0.30       -0.03      0.55 o 
  -5   5   8        0.06        0.01      0.35 o 
  -4   5   8        0.01       -0.24      0.34 o 
  -3   5   8        0.16        0.61      0.95 o 
  -2   5   8        0.01       -0.02      0.30 o 
  -1   5   8        0.10        0.09      0.60 o 
   0   5   8        0.14       -0.93      1.15 o 
   1   5   8        1.45        1.70      0.93 o 
   2   5   8        2.86        1.49      1.68 o 
   3   5   8        0.58        0.18      0.56 o 
  -7   6   8        1.15        0.41      0.78 o 
  -6   6   8        0.31        0.15      0.59 o 
  -5   6   8        0.72        0.79      0.40 o 
  -4   6   8        1.01        1.81      0.75 o 
  -3   6   8        2.92        3.13      0.99 o 
  -2   6   8        5.81        6.45      1.52 o 
  -1   6   8        1.60        1.30      0.80 o 
   0   6   8        0.63        1.41      1.82 o 
   1   6   8        0.55        1.70      0.93 o 
   2   6   8        1.43        0.45      1.00 o 
  -7   7   8        0.14        0.11      0.31 o 
  -6   7   8        0.01        0.36      0.56 o 
  -5   7   8        0.17        0.59      0.93 o 
  -4   7   8        0.01       -0.36      0.77 o 
  -3   7   8        0.01        0.80      0.47 o 
  -2   7   8        0.55        1.12      0.75 o 
  -1   7   8        2.56        1.79      0.87 o 
   0   7   8        2.11        2.68      1.90 o 
   1   7   8        0.35        0.13      0.29 o 
  -6   8   8        0.28       -0.46      0.50 o 
  -5   8   8        1.68        0.00      0.59 o 
  -4   8   8        0.60        1.98      0.98 o 
  -3   8   8        9.07       10.65      2.56 o 
  -2   8   8        5.33        5.33      1.55 o 
  -1   8   8        0.70        1.61      1.05 o 
   0   8   8        0.75        4.13      1.22 o 
   1   8   8        1.13        4.55      1.56 o 
  -5   9   8        0.11        0.27      0.52 o 
  -4   9   8        7.20        8.97      2.24 o 
  -3   9   8        1.22        2.86      1.45 o 
  -2   9   8        0.26        0.18      0.85 o 
  -1   9   8        6.75        5.92      2.13 o 
  -6   1   9        0.01       -4.02      4.02 o 
  -5   1   9        0.02       -1.36      1.36 o 
  -4   1   9        0.00       -0.10      0.32 o 
  -3   1   9        0.02        0.20      0.75 o 
  -2   1   9        0.09       -0.45      0.62 o 
  -1   1   9        1.19        0.59      0.19 o 
   0   1   9        2.11        3.96      1.49 o 
   1   1   9        0.38        0.41      0.81 o 
  -7   2   9        0.37        2.83      3.93 o 
  -6   2   9        0.22        0.19      0.55 o 
  -5   2   9        0.41        0.48      1.20 o 
  -4   2   9        2.18        2.02      0.95 o 
  -3   2   9        0.79        1.23      1.08 o 
  -2   2   9        0.74        1.09      0.91 o 
  -1   2   9        0.01        0.81      0.61 o 
   0   2   9        9.78       11.59      3.25 o 
   1   2   9        1.72        1.66      1.05 o 
  -7   3   9        0.12        0.15      0.24 o 
  -6   3   9        0.18        0.80      1.50 o 
  -5   3   9        0.32        0.69      0.70 o 
  -4   3   9        0.59       -0.56      0.77 o 
  -3   3   9        1.06        0.58      0.53 o 
  -2   3   9        0.82        1.07      0.74 o 
  -1   3   9        1.30        2.40      1.23 o 
   0   3   9        2.67        2.21      4.74 o 
   1   3   9        0.42        0.15      1.23 o 
  -6   4   9        0.17        0.27      1.01 o 
  -5   4   9        0.71        1.54      0.79 o 
  -4   4   9        9.30        8.68      1.88 o 
  -3   4   9        0.04       -0.98      0.98 o 
  -2   4   9        0.26       -0.13      0.49 o 
  -1   4   9        0.10       -1.43      1.43 o 
   0   4   9        0.23        0.71      2.77 o 
  -6   5   9        0.22       -0.43      0.44 o 
  -5   5   9        0.25        0.50      0.45 o 
  -4   5   9        0.31        1.86      0.89 o 
  -3   5   9        0.55        0.21      0.66 o 
  -2   5   9        0.02        0.33      0.69 o 
  -1   5   9        1.25        2.38      1.61 o 
   0   5   9        0.09        0.34      0.93 o 
  -5   6   9        0.49       -0.43      0.67 o 
  -4   6   9        0.02       -0.24      0.72 o 
  -3   6   9        0.35       -0.41      0.79 o 
  -2   6   9        0.54       -0.56      0.77 o 
  -1   6   9        0.00       -0.37      0.63 o 
                                                 
